# Supplementary material for: Chronodisruption that dampens output of the central clock abolishes rhythms in metabolome profiles and elevates acylcarnitine levels in the liver of female rats
Source: Acta Physiol (Oxf). 2025 Jan 13;241(2):e14278. doi: 10.1111/apha.14278 (PMC11726269; doi:10.1111/apha.14278)
Supplement: Supplementary file 5 — Table S4. [file APHA-241-e14278-s006.csv]

Table S4. List of annotated lipids and polar metabolites, their levels in each liver sample, calculated BH adjusted P-values using JTK_CYCLE, BIO_CYCLE, and one-way ANOVA P-values for both groups of animals.
Name	Data Label	Class	ID	CTRL_0.1	CTRL_0.2	CTRL_0.3	CTRL_0.4	CTRL_0.5	CTRL_6.1	CTRL_6.2	CTRL_6.3	CTRL_6.4	CTRL_6.5	CTRL_12.1	CTRL_12.2	CTRL_12.3	CTRL_12.4	CTRL_12.5	CTRL_18.1	CTRL_18.2	CTRL_18.3	CTRL_18.4	CTRL_24.1	CTRL_24.2	CTRL_24.3	CTRL_24.4	CD_0.1	CD_0.2	CD_0.3	CD_0.4	CD_0.5	CD_6.1	CD_6.2	CD_6.3	CD_6.4	CD_6.5	CD_12.1	CD_12.2	CD_12.3	CD_12.4	CD_12.5	CD_18.1	CD_18.2	CD_18.3	CD_18.4	CD_18.5	CD_24.1	CD_24.2	CD_24.3
ACar 2:0	ACar 2:0; [M]+	ACar	459	28676756	7531189	22108428	9566493	21971690	34313055	22066584	21072303	43945297	46022086	17609859	43477094	7687437	35722463	21323405	18436594	6592441	17402384	21274989	55969432	41763721	30291415	7461126	19206612	11649555	22722175	19358224	18292930	14031687	12273421	29976669	22115036	6953503	12301483	21304333	18719476	22381736	5841561	21318974	24761430	15344062	27707888	10353032	45165890	45350716	20807373
ACar 3:0	ACar 3:0; [M]+	ACar	460	32960925	5026587	21797633	23341942	16985789	16854994	39450502	5649908	50692924	32793058	23546467	26874546	11223276	37731738	15026258	46807921	15868586	7307091	65808759	21214678	32036982	18573587	14625877	15346007	58049820	38689256	26028334	16180509	23092803	29263487	20416561	20580410	13844675	27065849	26754633	8768967	12285395	12936266	52027027	43175829	72731068	53181534	50682273	19133404	35823224	61831222
ACar 4:0	ACar 4:0; [M]+	ACar	461	25191025	1014582	8400439	7303159	8490647	8391856	14454658	2383338	9755812	10743630	6076333	13182081	2150111	4986123	3204386	8509348	1504388	1648775	22645403	18593208	9598718	12625164	4719819	1802598	4988281	4950447	9973176	3169041	1632716	3944241	11044801	10141172	3164030	10814579	7839028	4449571	5713650	2000095	21773555	6892862	7200833	19654828	6723646	12282157	15088452	22383508
ACar 5:0	ACar 5:0; [M]+	ACar	462	3513265	880965	1880173	2462418	2256986	2256146	3190768	973304	3922347	4039438	2137615	2645172	1100499	2628721	2077398	3353945	1504533	1060204	4272330	2932261	3434094	2717163	1627941	1757919	2176301	2878611	4760616	1128106	1653888	1866072	2371639	2415602	1481415	4446793	2151239	963656	2213339	1353431	5274366	3506715	4091699	5391670	2731980	2689019	3653010	5008130
ACar 5:1	ACar 5:1; [M]+	ACar	463	87416	19566	116587	180357	30217	98956	114007	1404	106877	189852	91486	143423	142696	374823	145581	302673	115717	50624	146566	81653	140203	99880	70046	138017	409759	103241	125545	44276	37903	110887	91733	82586	85071	388799	168169	53509	65656	117142	134312	180758	163311	232413	348926	77111	187318	71500
ACar 6:0	ACar 6:0; [M]+	ACar	464	651093	64889	256790	387382	487149	231152	979223	162114	348710	411137	316287	367555	123920	144393	153702	511790	229572	48545	927821	466302	287116	294688	248115	117665	252805	260355	347059	137104	344667	448321	317336	883055	460825	347022	346588	68470	583804	215437	1521907	357366	572406	776975	443301	688372	670048	1386611
ACar 8:0	ACar 8:0; [M]+	ACar	465	285335	108993	428962	108954	711587	239034	264196	378011	339734	253353	197896	547025	86977	330082	255783	197381	308637	168056	324747	221495	344341	107214	90888	174635	200155	399855	261766	342030	291519	216583	487874	450880	102000	113405	210881	164662	339882	62179	360803	344040	189998	278698	230943	283741	446736	267120
ACar 5:0-DC (1)	ACar 5:0-DC (1); [M]+	ACar	591	2658082	2410733	1659227	2207298	2561629	1656736	2088943	1367670	2202885	2632718	1368636	1950173	1277794	3084835	2945546	2806202	1914362	937695	4684150	3192405	4089399	2496776	1096623	3857749	1860571	4159400	2974012	3191500	2439964	2574568	1850262	3126511	1220824	3211418	3121815	1131687	2356216	1358884	4139860	3793174	1697027	4996493	1533193	3272497	3042024	2896662
ACar 5:0-DC (2)	ACar 5:0-DC (2); [M]+	ACar	592	3127793	2811804	3245078	2217345	2701324	2436499	2545876	1628384	6412315	5917845	3424440	4392103	3265510	5722337	5327671	6126882	3778488	2960819	5943472	4263312	5243115	2908363	2093185	8874696	1695450	2942159	975847	2128806	3099377	2198011	2710512	4304583	3581215	6142513	2887565	1230479	6235372	4043331	6151992	5123495	4605252	6426906	2180971	8039966	4863826	7750237
ACar 4:0-OH	ACar 4:0-OH; [M]+	ACar	507	3010555	2106998	2779120	2779435	3399462	3027733	2739270	1407482	2424217	4298306	2401754	3554526	1788446	2433820	4058337	3803487	2311515	2006363	2005057	2051866	2315203	2778549	1106624	3331704	2928892	5757421	3605109	2908675	2496370	2723261	2351241	3587955	2424678	3384426	1896215	1504830	2442973	1130678	3134807	3316811	4389563	3655406	1521488	4452942	3175672	4506832
ACar 5:0-OH	ACar 5:0-OH; [M]+	ACar	508	785661	797286	1171606	914777	1530006	1126377	1239585	812520	1152133	1661653	978598	1029675	1112057	1233055	1156164	1572931	1209276	1026786	1445882	900625	1380302	1123507	945672	1384665	1199053	1533323	942508	1051059	1168303	985626	1356484	1031582	1436083	945523	1076647	636302	843605	711696	1061293	1198905	1029023	1682618	743853	1134014	1380351	1427801
ACar 3:0-DC	ACar 3:0-DC; [M]+	ACar	532	555172	223206	290995	305520	389548	478616	408943	176391	395993	485871	314557	368053	720680	286878	321688	484760	349961	447698	701170	408401	364056	505343	398823	408171	312043	614346	268456	319464	300386	383845	523495	487398	457542	240111	321366	211580	382973	352162	367295	402104	561394	776277	264228	554559	667797	727648
ACar 14:0	ACar 14:0; [M]+	ACar	1	28687	29749	18914	31943	80544	62470	100675	20775	52617	23072	22268	33122	12419	19767	20552	26895	46050	16713	30565	48409	42231	24385	15530	18877	13079	86499	199255	54975	91058	106246	43053	36780	25243	27671	35310	11896	42959	13272	68545	70443	84162	68749	24430	157710	65175	102384
ACar 16:0	ACar 16:0; [M]+	ACar	2	356053	362010	249735	324333	907306	808805	581619	220900	529937	277720	262153	375585	209052	368980	330315	440247	580457	245546	520190	392600	791808	234577	185672	453351	185286	1418951	1863691	904620	1060257	1319320	749436	615668	406105	520340	584692	191880	731268	253182	1347785	1459939	1911704	1936196	533734	2580563	1129608	2081486
ACar 16:1	ACar 16:1; [M]+	ACar	3	145893	102029	141902	143152	533025	399979	602959	93863	163917	83730	111681	108519	75832	83893	63409	83133	374553	113700	148293	116672	136559	57170	56537	66525	140263	830517	1427023	314333	2021285	1004302	430892	448532	135335	323747	332950	39196	423333	53274	428436	429226	623810	392277	196814	952617	262660	833979
ACar 17:1	ACar 17:1; [M]+	ACar	4	33089	15178	34706	65194	90499	64666	96025	15760	29292	21040	38435	16217	6392	13989	11482	18820	56006	21479	36697	14751	25756	7429	27240	14968	68447	101837	134763	38459	191817	185133	46166	57939	13900	76979	45610	6298	85270	15127	92066	97993	112025	99261	41897	147724	41207	123089
ACar 18:0	ACar 18:0; [M]+	ACar	5	322715	439487	224378	294392	485799	537423	289745	290300	530558	531275	249945	441800	446841	598681	528979	424274	344016	255714	420530	352824	682932	440229	238127	701208	177801	518494	500022	586289	419261	247813	549706	377506	569794	479202	326665	266119	462865	247407	382751	565639	426539	809701	459222	485744	1043782	588668
ACar 18:1	ACar 18:1; [M]+	ACar	6	934765	962696	572247	928363	2477931	1924251	3237414	743073	1064694	693911	829056	745062	543200	904211	649015	1181800	2154676	591873	1407974	857291	1887759	474723	493213	840864	1200672	5004062	7401736	2860091	9146313	5259701	2209130	2599974	1234279	2601770	2124325	527415	3843998	977630	3732713	6423760	7139870	7552319	2155478	7387126	2769075	6233754
ACar 18:2	ACar 18:2; [M]+	ACar	7	840460	757589	396749	1007673	1976405	1603145	1992945	551731	1069523	513459	865775	588557	676165	1165332	620882	2142189	1766012	539543	1785848	1358214	3108111	598326	393059	555609	553908	2472550	4160584	1553915	1813349	1978299	2030805	1426489	1028563	1201687	987817	311578	3283177	718180	4459073	4386856	5601222	4850747	2345158	6731321	3708605	3964126
ACar 18:3	ACar 18:3; [M]+	ACar	8	27766	70446	15918	46085	94893	51489	108474	28580	49738	12077	28509	16462	25947	43136	18189	70420	56017	21267	73127	34363	91018	16438	11340	28740	16052	125325	251205	165092	89268	70295	71557	44300	90651	25166	37653	10726	92064	11357	122754	82714	129558	73739	51041	162233	81457	105196
ACar 20:1	ACar 20:1; [M]+	ACar	9	13772	16130	2615	12927	13940	41892	33665	10012	64110	51641	17752	55289	29735	30477	41930	38198	9194	10428	31781	74588	91494	51993	3500	21301	4598	19541	54034	15531	7132	10550	83392	23929	23098	24599	9426	7681	89255	10455	38237	37216	49083	126733	30500	20924	114379	38420
ACar 20:3	ACar 20:3; [M]+	ACar	10	30668	17736	11592	62134	65386	86955	174204	16247	29504	29243	30461	23411	16403	44505	20261	30001	67712	11620	46760	38761	69118	21768	19454	36561	16472	78663	277941	42086	73643	121298	83760	35956	47443	21718	35051	10515	55864	37276	104536	138288	178275	187230	57571	302843	66381	133149
ACar 20:4	ACar 20:4; [M]+	ACar	11	834170	498101	446435	2159165	1433843	2719881	4583592	413021	853532	786598	863486	625958	718873	1100533	641313	1149211	1573131	464675	1551809	876824	2270382	476360	511590	846905	502074	2372225	8922747	1034005	1689831	2671280	1650362	1190853	1174946	881698	788287	354340	1512646	1272208	3116849	3486166	7349937	4070953	1825186	6524732	1724922	4372698
ACar 20:5	ACar 20:5; [M]+	ACar	12	53590	18721	23653	155182	103989	147616	337358	19142	50842	26075	54088	36025	66809	58290	15210	63164	101867	22491	105585	105836	119241	34948	29131	20520	24656	125345	434320	39029	94401	106560	188736	52816	73783	15713	44652	9579	176634	37995	206811	92776	242554	124001	194281	347146	145804	207940
ACar 22:4	ACar 22:4; [M]+	ACar	13	13349	12350	7650	56195	35557	80068	112587	11339	28590	30070	26966	23377	11696	45288	17548	35668	23144	13583	31747	32790	80187	15284	16093	29164	4867	36666	270515	33833	26032	53914	69619	27288	26495	11774	17704	11842	39090	39877	70923	124980	212403	231270	41332	299866	43281	74597
ACar 22:6	ACar 22:6; [M]+	ACar	14	47058	25762	16753	110499	65178	121245	216476	22086	50586	48352	53472	44274	36239	86152	43596	49649	63177	19231	70193	42164	100284	20241	29578	53117	14306	89986	506655	48208	80739	106417	67714	56949	56728	58611	44834	14698	98880	44409	144428	157395	237702	118731	74822	225723	83940	133792
Cer-NDS d40:0	Cer-NDS d40:0; Cer-NDS d18:0/22:0; [M+H]+	Cer	15	54330	139041	94807	99142	85035	86824	47775	77720	95351	119886	58839	96371	144102	113062	108273	92953	124823	121077	116500	105219	117326	136620	82720	139961	85844	143028	71664	98600	118175	102805	98050	111151	270193	74027	117662	86096	77104	57808	55821	78398	59095	111122	83115	66181	102485	93456
Cer-NDS d42:0	Cer-NDS d42:0; Cer-NDS d18:0/24:0; [M+H]+	Cer	16	157629	308762	225961	215327	212651	213475	128447	150654	218394	270731	129153	227027	318253	232650	274658	228641	238928	302277	252396	217594	307908	283014	183016	301457	241252	394105	162917	280360	372150	241717	246151	226863	512721	149995	229944	195506	178952	121443	133401	173252	130382	229046	183609	147018	200622	221995
Cer-NDS d42:1	Cer-NDS d42:1; Cer-NDS d18:0/24:1; [M+H]+	Cer	17	123126	218595	216804	154222	150118	166286	109724	108626	145612	217070	101677	189411	236596	181335	218658	141099	213980	207316	191631	173956	190490	218974	145133	226211	193772	307010	162558	213089	315223	189930	183701	214720	468622	171288	222305	165212	147845	103285	103754	143342	112619	200938	143176	124448	155860	158202
Cer-NS d36:1	Cer-NS d36:1; Cer-NS d18:1/18:0; [M+H]+	Cer	18	359653	383253	307980	415368	625168	498415	352217	380692	502122	495024	249577	499040	578530	613483	453700	246046	513079	245448	522182	308204	436719	415299	578131	596910	261733	383176	445480	513661	334373	349247	482994	384021	1342232	623031	747745	773707	376454	537867	324838	487185	403815	796887	554708	498020	538084	365907
Cer-NS d38:1	Cer-NS d38:1; Cer-NS d18:1/20:0; [M+H]+	Cer	19	140983	163393	139878	165527	255406	186999	112137	147557	182532	189190	119553	197790	223859	235895	177205	115724	215158	119241	215268	152379	178149	181712	213298	236426	103787	171948	155545	210450	119832	141494	168990	172935	397663	196548	261700	269048	169291	195940	132933	194660	152459	320036	203499	185367	196463	165855
Cer-NS d40:1	Cer-NS d40:1; Cer-NS d18:1/22:0; [M+H]+	Cer	20	1495130	1554565	1563555	1438567	2443101	1788227	1039970	1414148	1596761	1613623	1156250	1553680	1917604	1896037	1511499	1203690	1793289	1295697	1826834	1648101	1707402	1566838	1978320	2098784	971257	1527984	1196423	1996648	1239299	1293262	1533694	1620384	2993786	1592024	1981977	1890875	1511984	1959486	1253194	1531541	1231645	2284107	1635288	1671015	1715600	1466280
Cer-NS d40:2	Cer-NS d40:2; Cer-NS d18:2/22:0; [M+H]+	Cer	21	178078	155810	190537	156115	307228	266290	131664	200119	196674	219383	153623	228540	202965	268030	253481	158316	213365	140942	249207	187406	214773	227863	204246	315267	130904	222086	180942	275606	190887	162571	210191	189411	388036	218548	324526	241075	227649	213283	183387	205273	173001	281411	247795	211289	244679	207786
Cer-NS d41:1	Cer-NS d41:1; Cer-NS d18:1/23:0; [M+H]+	Cer	22	2181363	1927158	1902854	2128873	3795127	2640694	1463059	2196123	2630524	2744537	2090143	2081161	2776054	2829175	2340584	1687379	2068818	1625404	2482727	2384802	2408997	1983479	2596072	3053476	1492850	2060661	1430142	3300169	1801345	1764558	2376630	2097799	3817402	2307550	2216443	2231589	2511705	3306241	2142522	2136825	1891833	3522521	2580666	2466532	2581084	2523544
Cer-NS d41:2	Cer-NS d41:2; Cer-NS d18:2/23:0; [M+H]+	Cer	23	305991	217449	300600	241067	512772	421048	205522	370896	362469	398506	326637	363141	354291	419917	436973	290096	287570	193556	371627	291350	290866	213118	321743	495287	243403	330626	235092	512832	312292	253992	331080	271808	474400	326429	356341	330879	369419	441138	354993	301055	260865	463552	423959	352117	378210	412029
Cer-NS d42:1	Cer-NS d42:1; Cer-NS d18:1/24:0; [M+H]+	Cer	24	8515270	6734879	7345618	7342746	12937110	9395052	6074543	6718538	7859046	8204844	6450979	8344313	9022175	8570715	8230567	6351430	7249667	6328092	8785075	7884217	7845966	7356628	8561217	10234498	5106963	8468066	5127647	10689282	7082644	6423081	7397014	7305744	12547557	7279905	8185570	7244224	7733185	8572597	7669471	6449149	5879574	10036107	7823646	7446790	9080623	8995785
Cer-NS d42:2	Cer-NS d42:2; Cer-NS d18:1/24:1; [M+H]+	Cer	25	3896313	3183196	4110099	3331932	6064041	4650353	2747842	2731151	3423812	3940935	2833080	3842876	4397473	4394430	4119653	2794933	4322174	2891661	4396616	3767569	3482929	3279435	4282747	4903948	2430878	3989890	3339979	4870655	3958193	3361019	3755061	3856180	7496085	4863705	4619000	4076225	4263592	4484294	3774955	3674442	3333218	5903249	3793546	3888058	4371874	3917653
Cer-NS d42:3	Cer-NS d42:3; Cer-NS d18:1/24:2; [M+H]+	Cer	26	816587	601745	780895	736391	1195905	1141228	633594	661018	759398	1051026	763900	941095	868005	1025621	1069123	750881	905901	576086	1093743	723903	708703	633638	884834	1198210	635640	921838	977104	1251599	950897	717766	961006	843692	1689367	1157597	1067183	990780	972437	945342	923353	920588	782421	1364161	900116	926418	976358	968721
Cer-NS d43:1 (1)	Cer-NS d43:1 (1); Cer-NS d18:1/25:0; [M+H]+	Cer	27	675603	416211	456549	542403	684052	561124	430392	453446	470918	498710	506529	532618	623594	592970	638404	471654	347681	410105	609775	445964	500844	507247	389559	620875	287826	478869	310426	632330	490963	349166	403289	435932	652867	404121	349248	530036	495995	521874	476558	437891	392252	584539	471283	455131	585058	550904
Cer-NS d43:1 (2)	Cer-NS d43:1 (2); Cer-NS d18:1/25:0; [M+H]+	Cer	28	485108	457116	455160	535463	673955	568838	336732	401652	531496	545312	420054	400384	517766	497521	479114	378435	405452	384040	608510	516728	483553	453609	563020	644171	386758	550296	312813	645757	492028	382826	412860	436628	704905	480852	502649	406522	487472	574511	437095	411107	353113	631635	480927	453083	561724	564442
Cer-NS d43:2	Cer-NS d43:2; Cer-NS d18:1/25:1; [M+H]+	Cer	29	363824	244128	324030	298644	486090	365834	170748	272198	291092	329838	259523	296852	325371	350513	342049	237221	286744	225473	391011	311254	280372	251684	338575	404305	205595	310232	189140	380328	268800	230721	277255	260216	498148	310524	303571	272970	377352	358984	306334	273181	195679	388041	340229	297560	370023	335601
Cer-NS d44:1	Cer-NS d44:1; Cer-NS d18:1/26:0; [M+H]+	Cer	30	240456	213389	198352	209430	301365	213031	142024	155253	194658	201166	123466	156437	223214	179863	164199	211179	182200	196392	267447	253530	254375	255172	196551	245515	149573	222977	127191	264054	199093	192406	152383	178207	271055	204125	203787	207930	201513	181662	169272	151528	129240	223491	199921	166620	218302	226326
Cer-NS d44:2	Cer-NS d44:2; Cer-NS d18:1/26:1; [M+H]+	Cer	31	260192	194270	191787	181068	315186	185719	108976	138433	168399	155595	98477	135538	218129	149452	142059	232262	189609	204307	309334	291606	258277	235114	176102	177808	123427	177955	124260	258933	169807	199391	130130	163040	261217	163383	143376	233244	219878	178806	143004	106482	112619	198125	147008	160398	190162	177806
Cholesterol	Cholesterol; [M-H2O+H]+	Cholesterol	32	3123931	2545971	2605159	2643035	3476372	3342622	1985113	2661988	3156175	3444125	2872551	3497077	3489033	3908078	3394209	2647888	2374879	2618189	3249009	3319497	2572272	2909230	2316007	4099828	2075870	3351764	2126359	3568808	3127147	2523878	2728477	3004494	3898757	2698959	3064588	2824244	3823939	2517200	2656555	3233932	2563340	3760021	3094830	3085009	3571482	3696776
DAG 32:1	DAG 32:1; DAG 16:0-16:1; [M+NH4]+	DAG	33	391702	328423	1064365	482994	987871	1383221	626976	342089	310257	502436	196921	579661	588281	315724	389468	147393	572771	595627	329053	309319	236535	342480	486926	409537	462199	773658	706664	430389	1591711	708146	389667	658082	398143	479010	513334	300103	325027	137014	225308	352388	342492	286408	399044	517048	200496	739317
DAG 33:1	DAG 33:1; DAG 15:0-18:1; [M+NH4]+	DAG	34	187816	117123	420796	447066	322311	462516	184642	128912	149057	256324	149119	118633	133391	117894	101594	117877	146164	236014	240357	88586	106430	89454	444264	158378	490215	165702	141723	98192	255889	213677	90536	149990	90837	218420	148175	82885	111640	82878	95675	121651	99672	161191	172068	122406	60581	173796
DAG 33:2	DAG 33:2; DAG 15:0-18:2; [M+NH4]+	DAG	35	291890	321869	401349	709044	426864	607276	173345	230673	505851	488041	371182	235412	374748	429644	255354	403966	203978	246735	592744	311187	391665	295760	592142	173901	368913	128706	106297	144035	129670	177217	194167	125063	247310	245155	122040	205326	267264	167753	246010	252054	176200	329043	534149	184063	211276	272828
DAG 34:1	DAG 34:1; DAG 16:0-18:1; [M+NH4]+	DAG	36	3949885	3463657	6330735	4061726	6595178	10789812	4885403	3197554	3481529	5024213	2296200	4066884	7093266	4268821	4071364	2476720	3783095	3913452	3908207	3375623	3789285	3895275	3972153	3810050	4467916	7591623	7108450	4442955	8171040	4148904	3901245	5193279	4545882	4726059	6150117	3111118	3603409	1897471	2327424	3741618	3380284	4227970	3942831	4414606	3308761	6110196
DAG 34:2	DAG 34:2; DAG 16:0-18:2; [M+NH4]+	DAG	37	8318625	11028042	8839768	8985919	13075368	18357157	7252682	7485448	12319209	12048775	6544100	9496111	23784171	15225760	10174447	8367437	8479679	6980796	11704121	14472054	17194328	14636264	8293875	6772380	4942631	7330430	6309737	8862056	4855764	4046390	10505856	6905672	13356298	6780279	6599903	8525865	8789915	5026467	7692455	9077684	7814154	9768985	13413847	9328071	12304531	11909177
DAG 34:3	DAG 34:3; DAG 16:1-18:2; [M+NH4]+	DAG	38	662755	855303	1082198	674042	1333236	1804069	1055117	892079	1170542	1201783	773403	1267901	1839374	1352211	729507	621741	810865	896933	622793	1274974	692359	1500527	680831	461904	507639	566838	898486	758374	875615	725038	1425102	893137	1181797	1150780	534317	1052475	1132986	344582	391686	712374	718746	814104	1467459	837662	707870	1071099
DAG 35:1	DAG 35:1; DAG 17:0-18:1; [M+NH4]+	DAG	39	123513	79690	196083	286867	177349	273612	107675	90511	112873	167895	126202	81772	86887	100991	85955	76156	86223	103542	109183	56722	80956	64549	295471	124458	392637	128742	114631	96757	139963	124895	76291	98093	78091	163064	126657	64259	80786	67526	69280	102481	68045	148085	129888	96110	75677	120735
DAG 36:1 (1)	DAG 36:1 (1); DAG 18:0-18:1; [M+NH4]+	DAG	40	5270965	4592736	8211975	5819874	8734584	11916387	6566960	4435306	4981060	6862081	3397533	5769189	8682957	6068746	5272894	3730730	5374745	5235362	5431944	5197938	5125315	5318307	5608576	5331308	5875506	9742927	9308844	6390474	10734763	5907525	5491561	6600267	5880133	6233709	8016303	4285038	5130946	2725240	3277602	4891911	4758329	5469819	5515927	6326895	4628227	7346980
DAG 36:1 (2)	DAG 36:1 (2); DAG 18:0-18:1; [M+NH4]+	DAG	41	351219	315041	391003	388062	506281	855949	382008	242051	407926	491206	227228	400052	526752	413063	378094	176224	312391	226863	322323	244328	346381	341731	451749	464398	517781	602150	554799	463282	499170	344202	315518	383069	561012	477754	659732	282985	341124	265542	223564	374387	381557	585032	460470	369701	338513	514478
DAG 36:2 (1)	DAG 36:2 (1); DAG 18:0-18:2; [M+NH4]+	DAG	42	10320461	12807829	11150836	10948657	14813493	19977683	9173558	9049301	14365753	14250029	8298740	11177235	24052659	16866464	12133094	9911166	10294300	8634586	13229808	17111731	18784320	15578055	10255120	8891260	6109867	9349608	8165682	10905764	6325408	5401365	12568113	8331606	14879054	8462506	8222504	10427265	10415150	6090873	8855627	10180500	9038325	11146292	14816046	11377280	15386041	13218212
DAG 36:2 (2)	DAG 36:2 (2); DAG 18:1-18:1; [M+NH4]+	DAG	43	3043231	2466646	3655775	3782023	3622243	7617176	6402933	2324253	2613527	3772497	2078846	3749795	5491126	3212022	2207110	1098597	2203809	2075920	2227111	2260325	2093068	2716583	3005405	1763706	4588940	5433799	6760050	4059874	6309627	3504632	3656105	3923115	3428863	5843411	5902304	2732931	3101902	1518110	1444700	2142685	2775128	3735406	3070370	2743353	2064133	3864522
DAG 36:3	DAG 36:3; DAG 18:1-18:2; [M+NH4]+	DAG	44	6133191	8962304	5606046	8308256	8227826	14568224	8992783	6326135	10006926	9371052	6602605	9151683	19610275	12929473	6285849	4326703	5714971	4328052	7569103	11246676	10429751	12001960	6700897	3352338	5140514	5044530	6159977	7647157	2685695	3482778	12061515	5419653	12044036	9392070	6269001	8592075	9828861	4357249	5241399	6587077	7527921	10505669	12965945	7010970	9048366	9549144
DAG 36:4 (1)	DAG 36:4 (1); DAG 18:2-18:2; [M+NH4]+	DAG	45	5391007	9444579	3665697	6079973	6327663	9230283	4057796	5721306	12560777	9080420	7076555	7855084	22429377	17890332	7939760	7654720	5401606	3929967	9554720	17431019	14441418	17128228	5793860	2899094	3504074	3063846	2642957	6773929	1043845	1738418	11123902	3510085	14729175	5356935	4077561	9215754	10089760	5096344	6130661	6575616	6398905	8525080	17510884	6350865	13298152	7489988
DAG 36:4 (2)	DAG 36:4 (2); DAG 16:0-20:4; [M+NH4]+	DAG	46	1823927	1425638	2322713	1118386	3334919	3868873	1163147	1597133	2221073	3152167	1582564	2614932	3694049	3389585	3375455	1922486	2019453	1914845	1989506	1824425	2569424	2197389	1409433	3196955	1719531	2777922	1236349	2076713	3044196	1416313	2082200	2239748	3150672	1930876	1921608	1725914	2220249	1083965	1740526	2335661	1788374	2315409	1839120	1920821	2193026	2410924
DAG 36:5	DAG 36:5; DAG 18:2-18:3; [M+NH4]+	DAG	47	418088	763262	282080	477044	544515	651774	245229	407304	894009	675775	410394	407606	1446681	1147389	400470	466576	455000	246260	665058	1428791	1295338	1455118	411491	189769	210009	186611	137461	379260	65570	137962	653663	285474	842911	353791	235174	715999	731390	269727	400031	506038	385852	502929	1235789	414031	706785	485159
DAG 37:4	DAG 37:4; DAG 17:0-20:4; [M+NH4]+	DAG	48	156779	106569	240634	181035	247382	325009	92852	166452	277355	265361	354252	147963	193442	236777	209510	199832	137506	187507	220902	121691	214072	120722	221162	271159	277431	131669	65395	120383	155558	130326	131220	127662	202606	170434	112218	107176	178822	102366	136826	144431	110025	199047	207788	98020	136214	186068
DAG 38:2	DAG 38:2; DAG 18:1-20:1; [M+NH4]+	DAG	49	95923	109205	81278	115602	107848	227931	126346	60029	98562	114635	57709	100562	136733	107288	102577	55937	64561	91945	126203	94399	118596	124764	90246	88711	78639	84107	80817	111431	59149	69930	90510	111536	98401	84973	93158	78170	129649	74659	61295	93337	70633	141810	102804	93965	90557	123340
DAG 38:3 (1)	DAG 38:3 (1); DAG 20:1-18:2; [M+NH4]+	DAG	50	231669	370742	162091	295363	268749	532403	251999	183056	303025	349252	208787	257419	482763	446198	305991	217422	160765	193836	324781	389685	443891	465798	229037	163293	104921	140749	106895	243117	58027	78355	281404	172801	329430	151940	110064	237742	309360	183906	178239	231221	237256	409162	319838	262642	261645	280743
DAG 38:3 (2)	DAG 38:3 (2); DAG 18:0-20:3; [M+NH4]+	DAG	51	160987	119012	210615	149879	246282	271934	155660	144205	155952	191651	106997	147613	177974	169410	151034	97244	195342	136608	198030	121498	119852	138726	198782	198178	154645	244310	109254	160886	210478	124404	128060	182017	214602	109725	260473	120347	178119	81415	120221	114385	70691	134091	143304	146570	132440	183036
DAG 38:4 (1)	DAG 38:4 (1); DAG 16:0-22:4; [M+NH4]+	DAG	52	118395	148013	135614	123673	228410	520817	134387	106089	167924	245686	151642	238083	292623	393884	377135	210694	131667	188126	162103	145221	228504	224473	137788	268236	102575	273785	147132	191861	190440	93414	201912	201429	226668	190317	139833	150199	146069	100416	165534	237663	221703	375012	138167	238369	179108	221826
DAG 38:4 (2)	DAG 38:4 (2); DAG 18:0-20:4; [M+NH4]+	DAG	53	5228173	4808703	7152084	3510040	9396412	12919431	4729323	5091459	8934429	9125920	5035584	8185204	9967122	9595734	7865049	5622786	6389113	5344512	7231004	5630153	7655271	6811586	5229454	8612018	4197571	7952938	3963759	6317967	5643508	4336263	6969774	6512773	9591635	5072856	7646232	6046708	6845582	3794681	5642215	7449628	5105836	7417804	7399510	5427135	6990596	7329077
DAG 38:5 (1)	DAG 38:5 (1); DAG 16:0-22:5; [M+NH4]+	DAG	54	940683	1292280	1012520	782149	1590076	2515772	905752	1154737	1647560	1896262	1427654	2117586	4552677	2724431	2172376	1116711	1026876	1327005	1033414	1503130	1859587	2576033	873378	1200754	634486	819633	556634	1171491	935180	596846	1470621	998619	2762763	860148	816068	1477803	1634132	945594	857874	976734	1034391	2322958	1532838	1188877	1392255	1268138
DAG 38:5 (2)	DAG 38:5 (2); DAG 16:0-22:5; [M+NH4]+	DAG	55	127165	109307	193063	111429	304444	439528	118206	109047	114849	247705	109165	210111	253766	190760	226836	123030	156635	123813	166420	93216	171155	136570	134121	338655	175533	377229	141127	206878	308016	139946	146774	191440	189943	351745	162675	97615	143682	77302	233118	213954	172803	496766	120770	170844	184939	230293
DAG 38:6 (1)	DAG 38:6 (1); DAG 18:2-20:4; [M+NH4]+	DAG	56	903022	1668541	443329	530341	937600	1359075	481997	988931	2017532	1211419	1546096	1304714	5874723	2816645	2418049	1375032	536947	1306463	837489	2002495	3047696	4237319	815399	763300	456682	421076	279394	712584	4143	461374	1679303	408043	3886964	667045	320719	1734320	1446091	1594037	699214	565879	1051740	2302045	2625299	1312790	2026459	817060
DAG 38:6 (2)	DAG 38:6 (2); DAG 16:0-22:6; [M+NH4]+	DAG	57	753288	706292	1018847	462590	1793464	2693730	667273	767884	1814878	2101379	1092648	1703517	1651119	2717866	1743654	1015284	1456854	727593	1109042	1159547	1812415	1091302	790811	1964027	785624	1523304	649055	1168393	1417442	709954	1193546	1096644	1616254	1694024	1096138	1032304	1868279	630508	1604231	2075999	1550601	2147929	1303747	1019114	1350932	1766377
DAG 40:4	DAG 40:4; DAG 18:0-22:4; [M+NH4]+	DAG	58	77353	62377	81466	63601	131182	167456	86046	65141	85063	94425	74658	104490	121437	105189	115948	62597	69522	73929	97178	57568	81527	79867	74553	115036	53369	121415	65676	89630	82015	60315	100217	90148	122676	69230	117753	67561	77327	53033	72592	89094	58504	112413	65761	82394	84838	92748
DAG 40:5 (1)	DAG 40:5 (1); DAG 18:1-22:4; [M+NH4]+	DAG	59	158553	310617	136649	150972	274409	520377	183991	242210	282871	351967	259070	397794	693232	623712	452377	234047	172851	300689	213781	281847	349262	546189	193600	223320	71077	127905	63667	185286	96145	81688	268795	137938	438632	127024	142848	311333	215766	214980	168980	208514	214109	691484	295328	271913	341241	203412
DAG 40:5 (2)	DAG 40:5 (2); DAG 18:0-22:5; [M+NH4]+	DAG	60	51510	46583	94599	30988	167652	178369	68424	54352	75253	127090	68487	72054	121085	68243	103296	53317	82662	49475	65847	37624	81013	33037	87684	162924	55187	143435	52832	69225	108795	75939	66672	86413	94310	161548	114530	44909	77189	39367	109906	79903	85351	224452	31916	66920	96781	110313
DAG 40:6 (1)	DAG 40:6 (1); DAG 18:2-22:4; [M+NH4]+	DAG	61	241965	701520	167642	224948	335277	606869	215505	443280	723451	635526	521220	732157	1710388	1684757	925516	555960	255871	371375	391143	805561	1087878	1564139	275573	227954	54562	71402	45532	228267	42740	55173	557979	130381	929551	122553	103964	605663	390446	315596	307213	335474	269028	1129304	677223	414769	731038	260032
DAG 40:6 (2)	DAG 40:6 (2); DAG 18:1-22:5; [M+NH4]+	DAG	62	134245	224960	109974	106192	218820	326286	164051	164540	97135	224249	161823	249535	601245	220498	198285	152002	80674	194049	162542	126374	218202	243394	188690	105075	38377	58959	36814	127277	31743	75257	97714	71010	201711	104575	80333	106791	116415	125783	158611	91569	110764	833042	86546	168512	280496	138837
DAG 40:6 (3)	DAG 40:6 (3); DAG 18:0-22:6; [M+NH4]+	DAG	63	505577	548831	653672	323385	1046763	1451861	382454	404718	1278719	1059224	562269	777356	1060468	1405917	943267	595294	878758	462184	647142	449260	986700	578581	624132	1219680	499240	761773	329248	546007	720556	413979	550827	574224	1029359	824963	753070	571836	791981	352010	717855	1036253	739735	937984	833097	519362	720771	939308
DAG 40:7	DAG 40:7; DAG 18:2-22:5; [M+NH4]+	DAG	64	359883	645438	141064	216459	381043	560587	293042	542691	612580	579515	536267	803601	1676807	930207	540223	388184	274930	310895	541280	581860	895686	1027500	297598	150165	87364	34171	24104	232992	104710	130159	399919	112026	748005	174277	161557	396428	576340	291991	383272	277597	313898	1641520	596066	326198	1027340	309492
DAG 40:8	DAG 40:8; DAG 18:2-22:6; [M+NH4]+	DAG	65	369875	673699	161509	251256	362455	494581	297153	862083	1239333	667598	811225	915209	2661141	1983880	847543	484924	515263	393018	430551	1608927	1378849	1985714	334444	356474	182638	102693	71672	315668	113394	112152	581555	160155	1283861	275750	162031	633163	731607	388054	517552	360520	360523	854905	1283898	339925	1398153	280149
HexCer-NS d40:1	HexCer-NS d40:1; HexCer-NS d18:1/22:0; [M+H]+	HexCer	66	167047	137394	151113	138161	261407	212310	112908	158389	169016	192874	108866	170554	180680	168221	174428	136889	197680	116469	205155	154962	146158	144244	165968	211984	149767	201229	165562	274961	178324	141811	192305	177485	271232	151283	245479	168268	196303	133297	163112	142487	147508	227244	154467	165950	159284	155163
HexCer-NS d41:1	HexCer-NS d41:1; HexCer-NS d18:1/23:0; [M+H]+	HexCer	67	198147	148095	165955	166058	293671	229609	143111	173650	209197	248731	161060	176349	226717	226735	230168	185387	212841	133137	244219	199993	184077	160673	176187	271353	193545	242777	184827	356811	237636	173786	209631	221059	276752	196091	210483	162254	261373	205039	192413	155857	183248	240121	186298	187513	155057	205020
HexCer-NS d42:1	HexCer-NS d42:1; HexCer-NS d18:1/24:0; [M+H]+	HexCer	68	559772	378949	482732	432887	856125	597232	383072	461041	499134	715645	405387	602985	623577	573112	668192	445075	600505	442444	704999	509308	516796	468440	453355	844719	480181	716305	493718	994157	762167	486660	518358	583304	939808	563768	767943	503848	708088	452887	638028	437094	429746	759976	517281	480317	546113	621508
HexCer-NS d42:2	HexCer-NS d42:2; HexCer-NS d18:1/24:1; [M+H]+	HexCer	69	138765	82870	119032	93377	174634	138761	79712	85705	107304	142090	92413	116793	121161	107514	133293	84118	115721	86711	154334	110541	98633	95078	117685	145316	105583	148815	132133	187292	174682	114003	118483	131013	180044	132564	146009	113396	142874	91744	111460	89019	102265	149307	81939	109381	92440	103363
LPC 14:0	LPC 14:0; [M+H]+	LPC	70	60641	45226	47431	63365	53530	62855	38255	35557	43519	76984	50613	63372	53327	46060	68250	32347	67479	33441	58593	42006	34878	49197	31605	58221	36146	39207	37211	55111	60662	48325	47354	49659	73985	56268	38121	34986	60399	55990	39652	43234	42917	50152	42156	53389	33153	74718
LPC 15:0	LPC 15:0; [M+H]+	LPC	71	144915	100312	144021	330469	128815	166743	90109	112855	135038	212041	230150	94040	99572	115704	135125	139079	93915	97993	189530	75266	94317	81091	158776	174965	193872	84964	68599	93206	117802	110762	96317	83648	125511	138695	72990	58019	110885	164856	88738	91262	81638	144331	125991	92081	96790	137469
LPC 16:0 (1)	LPC 16:0 (1); [M+H]+	LPC	72	405876	249869	386150	411490	414285	628279	321907	285976	329990	497882	331650	401576	358024	412648	418340	333985	290170	292204	414971	375389	328552	372640	294808	463609	335795	444306	396648	356729	295957	357490	483835	432052	434231	390767	433167	321491	495033	404836	350797	371654	334557	512298	332573	390419	425012	445418
LPC 16:0 (2)	LPC 16:0 (2); [M+H]+	LPC	73	7249642	4988872	7215002	7460436	8394450	9409221	4947432	5268730	5676958	10261312	5108991	7250821	7651114	7260274	9267853	6093725	6363042	4645838	6715833	5237596	5693792	5494621	4815704	9563321	5279197	8362046	5179527	7571936	8434663	5125366	7054114	6719242	9422769	6779294	6840861	4000020	7192564	6168145	5588349	5624939	5370519	6780136	4645504	6510750	7511218	7873392
LPC 16:1	LPC 16:1; [M+H]+	LPC	74	81373	40223	130831	68931	117110	140283	95350	76435	72772	136782	117208	118430	134823	83662	120809	34295	87386	62837	69265	66707	39336	70620	47346	73161	72709	108975	100257	105467	177662	113926	118878	108295	176263	120944	81636	60007	150587	96308	44727	58553	71340	82137	77064	72085	71468	125277
LPC 17:0	LPC 17:0; [M+H]+	LPC	75	470798	313514	572023	771818	456676	490509	255011	370132	519571	681796	882293	355215	388062	416828	538662	423006	347043	314261	480914	265479	346872	233432	585597	692262	611444	274158	182949	282504	368702	367248	318695	283467	462285	439124	289870	201729	388864	387047	286186	269473	240411	419154	454478	264342	352757	411865
LPC 18:0 (1)	LPC 18:0 (1); [M+H]+	LPC	76	367275	279317	395075	332633	363732	627731	321389	370331	505168	556969	393395	598951	387890	474243	540653	354548	331474	295484	407357	361242	333124	373443	366011	538261	203390	310824	248298	293330	217519	273849	412544	372589	424966	361253	477429	276349	519263	323340	359044	381896	367240	456847	508728	411295	561115	422963
LPC 18:0 (2)	LPC 18:0 (2); [M+H]+	LPC	77	17200299	15962617	20207077	16332990	22040465	24275045	11465983	14985622	20441019	24922383	14511404	23305627	25528466	21678074	24609715	14477230	20416090	12428022	16549004	14221902	14927958	16814552	17217148	28572527	12608114	17076763	9989434	16853541	17324302	14043034	15916911	15206364	32809064	13350118	24717616	13093547	17800694	13057527	13084422	14874222	12224998	15775478	17634301	15401702	22073581	16248873
LPC 18:1 (1)	LPC 18:1 (1); [M+H]+	LPC	78	912097	459347	998530	906094	995542	1279482	693020	500424	490694	843889	475550	646251	836290	459513	599807	328692	587824	533755	720245	488438	496599	590915	557136	721096	863490	1443566	1244248	957548	1155558	916570	880578	1015245	970034	731410	1330642	644498	952662	774337	417985	481244	464015	869612	474421	853486	627064	924788
LPC 18:1 (2)	LPC 18:1 (2); [M+H]+	LPC	79	431195	284957	356559	375572	349604	670190	474133	342910	401423	615061	674384	582744	772580	442761	655337	361247	387475	322302	397998	434662	345662	477036	220082	373133	289481	374660	456587	357613	552692	354686	562964	449706	664955	487204	340718	326220	680346	527077	293750	285316	318385	522521	335875	366596	388818	600838
LPC 18:2	LPC 18:2; [M+H]+	LPC	80	3392509	2208129	3605108	4815023	3607696	4482586	2322948	2181014	2724936	3677027	2280355	3016145	3151170	2734233	3217620	1970461	2593383	1850907	3463491	3073824	2898515	2970606	2414859	3163231	2845251	3912934	4645132	3577629	2269173	2534980	4064205	2889615	4522367	2634249	3692645	3006772	2951185	3004889	2256075	2150133	1878558	2682290	2833270	3654541	3901067	3656518
LPC 18:3	LPC 18:3; [M+H]+	LPC	81	67934	38734	112908	79544	104468	85656	37904	45020	47021	57534	48221	56947	78335	50990	56366	33551	55089	72285	60966	56265	59375	49514	41568	64098	125184	143042	132676	99597	98037	67812	52006	58692	94855	40541	83027	53195	70094	45719	35416	37890	32479	55843	51225	56324	55052	67569
LPC 19:0 (1)	LPC 19:0 (1); [M+H]+	LPC	82	73352	53993	102079	79873	54176	79942	52969	57407	85113	100759	133582	62969	86653	73854	82740	64772	88065	47765	55611	56719	78091	53164	78540	90261	62575	38391	29096	39423	67173	70210	43628	70299	55146	63396	54238	32555	72392	57999	43655	47851	33582	51900	69833	51916	52120	57637
LPC 19:0 (2)	LPC 19:0 (2); [M+H]+	LPC	83	99342	81773	100715	121768	101754	104180	65305	81855	126686	146668	177959	87444	125502	117311	151602	105959	81543	75831	95939	90029	97462	72070	108561	146600	91545	82408	48507	88089	90790	79923	74614	83760	111171	82841	89054	56072	104166	91962	74022	73947	68178	91059	94636	83371	99046	105896
LPC 20:0	LPC 20:0; [M+H]+	LPC	84	61321	43720	55499	41653	56185	61339	37243	44997	58098	66959	70036	53810	66659	53435	62571	48396	44937	39625	60446	61529	52398	46407	41796	68044	36426	54339	29827	49389	51735	44756	41783	45197	56858	33288	51155	29974	54835	41179	43146	42781	34437	42193	48815	44952	54993	57148
LPC 20:1	LPC 20:1; [M+H]+	LPC	85	47264	31580	29152	32367	34631	38717	33591	27423	39325	54451	70495	45296	78618	47189	66684	45419	40084	33982	47600	63075	58676	67300	21137	34932	24665	28499	22544	31552	53170	41933	38863	38927	53974	37877	29867	33836	55463	43433	26086	32506	25979	47956	35265	31161	29874	56715
LPC 20:2	LPC 20:2; [M+H]+	LPC	86	32824	28457	19374	33470	24194	33602	33131	34781	48730	64794	91433	43474	73607	53736	82931	43086	33121	27341	35356	48371	37161	50180	17294	33324	23367	25674	46941	28623	31045	24578	51737	35973	61089	40760	21900	32112	45196	51147	32123	35425	32356	47145	32412	35723	41009	47458
LPC 20:3	LPC 20:3; [M+H]+	LPC	87	234518	124158	381076	373055	294887	287163	243777	168545	145780	264431	159042	198884	195577	157508	206018	112124	293421	158248	224053	131499	112521	151008	276935	259514	231548	434964	354504	231424	273282	255281	262820	251316	347135	188662	435066	196530	234739	153648	178105	144875	128433	159151	153294	252777	226096	238141
LPC 20:4	LPC 20:4; [M+H]+	LPC	88	7405820	5174734	8749359	7723146	10034689	12277234	5905610	4984407	9224930	9113370	6736289	9424860	11735369	9821904	9484352	5656131	8924493	6711001	8306161	6591659	8490275	7547333	6199488	8067197	4839763	8217082	8865950	6838732	4518024	7081750	9740752	7350902	14875723	8278990	9980782	8239189	8177699	7642161	6023703	7523317	7062486	10121982	8280755	8771973	10364415	9729137
LPC 20:5	LPC 20:5; [M+H]+	LPC	89	97976	35620	209370	154994	143016	122576	71632	54999	65905	77261	46177	102550	50782	65738	83864	36201	167229	62885	82803	64655	44709	34749	92337	103884	116475	204787	202023	91585	148767	85864	106822	93157	95986	49127	117527	63004	91419	42254	55811	58264	42688	25394	100985	92023	68081	90574
LPC 22:0	LPC 22:0; [M+H]+	LPC	90	44022	26894	44014	40875	49963	47013	30917	41419	38337	61660	41534	54973	47861	41361	61286	48233	37034	37991	42067	48309	43002	33474	36389	58814	36671	53181	31761	41662	35364	35576	39538	40895	53711	28378	39314	23738	46820	37000	32973	43634	26895	41389	39374	42955	59477	56421
LPC 22:4	LPC 22:4; [M+H]+	LPC	91	68387	49730	102164	91731	117688	154709	66983	38864	54271	100895	65623	81644	100603	71542	107528	49514	60010	53983	73092	52076	63803	59807	66029	111428	50317	147898	114797	76129	95666	60241	102318	78619	115455	96752	111292	70990	73563	62976	57893	53534	46981	102838	34484	82150	66485	85752
LPC 22:5 (1)	LPC 22:5 (1); [M+H]+	LPC	92	237717	142291	269708	341194	312657	346604	187600	103008	169579	276948	160605	195762	262836	226837	226405	124962	200532	134812	235184	157741	148401	181373	191702	233679	114305	246916	295264	216163	168673	147151	306206	208370	356145	185175	270070	231788	184596	200382	160241	142503	106087	161585	133876	235075	165770	265067
LPC 22:5 (2)	LPC 22:5 (2); [M+H]+	LPC	93	119220	100424	193396	153198	278760	295648	187295	71089	115256	209218	151218	127239	229030	90213	192231	86099	150577	94381	133153	58626	128033	73296	184303	214471	101207	289721	289487	123248	177025	198014	197229	184924	179696	452289	231027	92464	138115	123798	230337	134662	194204	501781	47915	161224	166979	214084
LPC 22:6	LPC 22:6; [M+H]+	LPC	94	1145913	1026145	1443428	1493875	1762235	2693871	1238629	600275	1730899	1636967	1185444	1469314	1835612	2170825	1630743	1001529	1863884	971852	1308646	962947	1665192	1049498	1283672	1535771	797214	1601012	2170504	1042853	1021845	1321979	1925003	1367253	2567481	2403775	1751499	1453246	1614585	1315464	1389102	1987627	1853366	2509085	1511301	1610603	1677033	2331420
LPC 24:0	LPC 24:0; [M+H]+	LPC	95	73795	58560	78173	48911	81663	75076	50369	75751	68908	84904	68639	86898	83058	62401	72972	62354	59797	56418	70180	64204	62212	52709	53425	86472	44377	80980	32194	71149	57910	52077	64461	69720	71917	46850	63595	46874	79336	51403	53300	55974	36995	62108	55203	54328	69175	77072
LPE 16:0	LPE 16:0; [M+H]+	LPE	96	591761	539275	570147	789627	635168	682366	487191	435642	389631	590734	338245	447165	622346	515723	570483	387228	508122	371200	561621	352489	395753	386807	528894	659622	418174	806655	531237	759763	675321	481795	512200	460330	951337	406590	698550	396226	458958	507595	438929	382893	325716	407645	373319	480901	532177	548574
LPE 18:0	LPE 18:0; [M+H]+	LPE	97	746960	771539	755052	1003568	834144	874645	623407	672971	584102	852511	588569	704438	976543	745481	819735	475254	764002	465074	751084	514884	520645	661282	853604	1026436	649749	969720	639862	1074235	708473	625077	652749	559875	1509209	427135	1096154	693971	623129	724603	546768	495827	448561	578345	694322	622652	807922	647816
LPE 18:1	LPE 18:1; [M+H]+	LPE	98	54277	58078	41925	63130	41697	95294	108510	46304	47072	61732	80465	54152	123246	51023	59580	36655	41732	34941	50378	44724	42008	56374	36155	42064	43150	98369	83909	59303	82357	42628	66021	44872	105795	41675	45519	40966	71771	76312	33343	32003	35490	53354	41920	44039	42966	63785
LPE 18:2	LPE 18:2; [M+H]+	LPE	99	119118	70928	97827	195461	102373	101257	93536	77743	80542	94204	68551	68237	139610	67069	76070	48540	55406	48858	111227	99738	83842	83514	76723	58192	73616	80974	110692	110524	36103	65990	101507	61043	161031	37336	108679	99655	79187	112687	39795	49305	50416	77107	132807	90778	106394	85998
LPE 20:4	LPE 20:4; [M+H]+	LPE	100	457414	285814	504452	710970	515340	582862	457652	360435	436975	544953	387082	424096	828491	445809	418957	316631	419696	319297	499286	323715	375549	363076	396516	434722	375112	475308	589528	542913	275322	463560	502588	381184	1007483	323540	657475	517496	432576	740031	293734	377415	466204	545083	669775	584955	514331	551498
LPE 22:6	LPE 22:6; [M+H]+	LPE	101	148777	143697	198782	267473	239157	390797	256264	116877	219342	216160	158746	168683	344234	259539	207603	123373	232675	114785	182774	119081	183681	130130	169389	172329	121313	206514	386876	209028	121889	205178	294327	150712	454218	214473	282610	255799	236249	295617	163539	274592	413659	411222	331365	256560	215885	350847
MAG 16:0	MAG 16:0; [M+Na]+	MAG	102	96402	52158	81486	93823	133933	171560	63197	65290	101796	116917	70134	103661	190835	98229	86377	92177	86040	85559	112201	92443	105824	88040	82931	78326	83121	78906	76061	52379	50259	70285	74743	80497	82767	52997	67583	34731	101821	39411	71827	91224	88462	131014	116686	81510	90084	122784
MAG 18:0	MAG 18:0; [M+Na]+	MAG	103	103518	47008	66068	83424	157719	94439	46646	74549	88170	101619	76686	92659	126883	92991	83007	77645	65133	67381	93790	64681	57978	81367	66399	99159	113414	82551	58555	67298	51846	97484	99707	79814	114292	71335	83317	41331	98848	70609	61400	85685	84267	113208	114819	69721	106366	119750
MAG 18:1 (1)	MAG 18:1 (1); [M+Na]+	MAG	104	50368	46040	63128	59673	75293	150135	95441	47417	53989	53406	35438	67808	138545	46013	45030	33495	46800	55439	51868	42576	43993	39345	72306	42718	66914	92547	103694	63019	83632	70701	79680	65544	74811	66731	86937	41179	70768	21978	42851	54135	64506	80584	83940	45658	44899	91615
MAG 18:1 (2)	MAG 18:1 (2); [M+Na]+	MAG	105	62405	40114	54949	98629	68946	156218	94404	53287	75164	78977	73819	91998	254490	74525	50066	54316	61744	58409	68573	68332	77403	52532	68671	42717	95336	91649	100691	65122	61413	70991	104323	86911	84718	76325	79315	45946	104144	41277	54639	71537	95351	130599	111056	69633	60199	113853
MAG 18:2 (1)	MAG 18:2 (1); [M+Na]+	MAG	106	92162	130409	89847	126132	136764	270013	144881	100628	184593	132345	95949	133324	365937	171479	100339	114573	81948	86246	148880	157369	184462	146760	175808	74720	96905	100315	104775	125490	56559	76967	249283	101203	247374	116508	102769	109245	157570	59778	114292	114465	121931	150963	266820	81399	149332	177449
MAG 18:2 (2)	MAG 18:2 (2); [M+Na]+	MAG	107	39482	26081	25087	52910	35465	88343	46790	22879	59339	46441	49858	46573	210910	64373	30865	43563	35918	29696	56812	59438	76110	45862	50015	21037	28971	32833	33789	29489	9014	22414	85528	34138	63516	21730	25794	22110	82193	21022	44089	39090	52642	70054	88825	40880	55658	62727
PC 30:0	PC 30:0; [M+H]+	PC	108	2328253	1749004	3209519	2007255	3712744	3456882	1238459	1125983	1450138	2531373	1309582	2349552	1493524	1848355	2555894	1959919	2771215	2507971	3190758	1824044	1665049	1433952	1908146	4252522	1292009	2943832	1408964	2512333	3824374	2282023	1523249	2864704	2347023	2081751	1878656	1146213	2056737	1480851	2062445	2458731	1593272	2438572	1383717	2550794	1457876	4061584
PC 30:1	PC 30:1; [M+H]+	PC	109	305152	148743	564300	211963	479357	380275	269741	191053	132321	330447	153607	367215	175988	116983	226230	82969	361920	323739	282281	165722	75403	134522	177480	267479	252957	387002	193026	276378	1051935	509352	150536	380575	246941	218309	218916	137219	274338	171207	143557	168161	136105	131692	126183	263864	86254	392742
PC 31:0	PC 31:0; PC 15:0-16:0; [M+H]+	PC	110	3860779	2286185	4116861	4346542	4414788	3437419	1616172	2085746	3169937	4095268	3988858	2515461	2080565	3008560	3280151	3708212	2250829	2990600	5158815	2695313	2440613	1788453	3351984	5848036	2746287	2975271	1189279	2907186	3022299	2508528	2039006	2588868	2645744	2815659	2053228	1532889	3230943	2489280	2525479	2371996	1798692	3680220	2263180	2492912	2450841	3524267
PC 31:1	PC 31:1; [M+H]+	PC	111	799057	291231	1552635	1145487	1238738	826888	410974	543503	264650	780873	561606	416176	244574	195259	342578	222497	462364	736073	1022572	232843	118150	180368	759170	843016	1255659	639277	210507	361147	1551916	986715	240776	573862	385274	476620	376525	186801	507072	522465	237714	275262	212375	463163	327215	384579	182141	754502
PC 32:0	PC 32:0; PC 16:0-16:0; [M+H]+	PC	112	41438858	33051719	45906706	36416542	59738138	58421196	28924529	34201187	37554919	49784403	29610898	44864366	42193973	48594819	50386810	43311161	40892419	43051830	50477714	38811726	38610369	37228677	32174154	65181831	27531254	57468684	31123471	49459092	47324529	38545522	36905523	44974919	52082699	31862457	43854232	29534572	43059358	31817248	35686674	45406736	31223240	49590351	29117650	38996448	41040716	46370007
PC 32:1	PC 32:1; PC 16:0-16:1; [M+H]+	PC	113	30665234	14950051	48823593	22503825	43363854	32359920	23259783	19553205	10771076	26274454	11210551	22197187	15848232	10143938	17449794	9272898	25850580	28368452	24794407	15233992	8526022	11304738	18173999	31530367	23906509	43309633	20993031	27605890	89543774	40208344	16133485	40116223	20816684	20961319	28378218	13438068	23261975	17817192	15111984	17305593	13895051	15110107	12195284	24471625	11188207	30279080
PC 32:2	PC 32:2; PC 14:0-18:2; [M+H]+	PC	114	5065778	3902088	3639862	4026453	4966202	4346617	2821510	4065941	4805890	6615250	5250653	5887684	3467997	3842972	5390511	3561496	4556801	3427276	6729726	6784301	3917982	4748380	2600446	3824782	2697943	3506737	2106427	6028439	5266385	3225126	3286057	4099730	5505138	3439388	2268646	3830695	6159972	5046491	3924643	3401094	3374689	4340895	4848247	4841673	3274300	7815110
PC 32:3 (1)	PC 32:3 (1); [M+H]+	PC	115	239668	120899	225292	146686	277284	177920	101234	127863	152774	167384	199756	234282	149468	129609	207399	112825	176789	281612	252266	217719	124570	134241	101671	194923	302341	328511	176519	415496	356299	211879	80640	162626	266640	111536	155591	158606	265252	124651	107675	95051	100007	146819	164692	158815	97542	248152
PC 32:3 (2)	PC 32:3 (2); [M+H]+	PC	116	94222	90495	100374	54436	141017	99305	44499	57292	156166	96123	142372	140905	209872	164348	176020	99949	113668	144619	95522	180151	129383	140861	41280	75365	71830	86082	52347	155148	83887	85674	57431	93196	202425	95146	87782	107291	189071	108012	85349	97258	95648	151552	144141	94544	61374	202142
PC 33:0 (1)	PC 33:0 (1); PC 16:0-17:0; [M+H]+	PC	117	2332197	1301432	5283534	3707718	2226938	2444298	1407050	1519726	1899204	2507273	2209718	1489914	1025194	1686074	1838699	2246121	2352796	2146976	3040998	1480479	1635142	774034	3401278	3674328	3463825	2374745	1127231	1193653	2725158	2856254	1006004	2117350	1210733	2118192	1754614	878922	2108659	1657707	1267612	1963049	889122	1688167	1552122	1357486	952228	1797752
PC 33:0 (2)	PC 33:0 (2); [M+H]+	PC	118	1879053	1179560	2384979	2400790	2348126	2147365	895026	1093240	2104453	2202843	2040963	1536050	1295572	1866549	2101081	1911348	1561044	1655993	2552267	1427124	1824574	1218833	2126847	3106992	1871093	1772377	805365	1549126	1582384	1333219	1150539	1356576	1483690	1625364	1409684	867067	1521279	1322232	1182139	1280323	922945	1875739	1478088	1267179	1288420	1769645
PC 33:1	PC 33:1; PC 15:0-18:1; [M+H]+	PC	119	13650383	5174128	19226206	21715385	15688114	11045070	6185991	9193044	5489279	10623097	10552023	5408108	4372429	3856557	6121471	4797126	6058376	9042459	15928588	4459744	3727563	3362900	15167293	12606956	21873657	10997685	3301687	7408769	16590394	12580484	3727373	8593537	5874581	8138730	7999106	3088636	8726141	9143601	4477023	4438954	3190050	7719390	5356041	6070957	4416555	9544953
PC 33:2	PC 33:2; PC 15:0-18:2; [M+H]+	PC	120	8697176	6748231	8111589	17442980	8600877	8235453	3307543	7127254	8831777	10897564	11866574	4667371	4518948	5964126	7079894	10059510	4399403	5967269	18539628	6708543	7401329	5096169	10581601	8156759	11430021	5683349	2427944	6085579	5168321	5315374	4039221	4251219	5830686	6065368	2886523	3813736	7243157	10950281	6128961	5583879	4328246	10054067	9096562	5944841	5721925	11152823
PC 33:3	PC 33:3; [M+H]+	PC	121	388754	219664	468438	418001	545036	285497	140338	268676	280067	299980	387601	200928	179954	212880	235879	283464	190460	469264	509713	263577	210659	167361	339623	347538	1127879	388936	158663	421400	450409	306221	120567	155517	302941	159355	147973	180756	361964	269967	187367	160075	115907	351157	286733	183713	169026	356686
PC 34:0	PC 34:0; PC 16:0-18:0; [M+H]+	PC	122	5654471	4301910	7116257	4898321	9457812	10177863	4300447	4333518	6365708	7753574	4789130	6636186	6543419	8453829	8542152	7466921	7350206	6943478	8360939	6545731	7850388	6332663	5107441	11222658	4569514	8985023	5160817	6861232	6934507	5134783	6061656	6919847	7889744	5685152	6961982	4657146	6833224	4419917	4844491	6629303	5122649	8654949	5059234	5344068	6269912	7274636
PC 34:1	PC 34:1; PC 16:0-18:1; [M+H]+	PC	123	189088918	115427053	200691371	147607448	210785092	174799078	123324454	123050176	89021987	142524828	94657816	112686404	129750856	90849834	117647767	103862945	118399294	142217763	181649642	115038554	100608979	106217326	128236825	177457802	187465053	297321081	145553123	228549423	365915008	195692199	103229418	212860688	140117409	126207065	204079382	100654115	160865016	144185315	112157456	114492284	99479947	148230251	91633736	166947533	119298989	190423408
PC 34:2	PC 34:2; PC 16:0-18:2; [M+H]+	PC	124	445726526	349195772	367210056	394972839	463758878	392882883	219279046	330886516	369103661	435435168	282471840	322084457	388507335	360802589	418899642	374729625	299253498	291912805	524871661	496539480	431601096	385897676	269006394	438530787	294571517	427200338	244706509	521887600	355334767	262426679	298803542	345870502	454106459	269522724	309478641	306598462	379364295	393245956	348775084	323517948	267362199	373340865	340692046	429752684	469622325	482954772
PC 34:3 (1)	PC 34:3 (1); PC 16:1-18:2; [M+H]+	PC	125	6465906	4675435	5031445	4821663	6706902	6767142	5422099	7534420	10758626	9888337	12924791	10094682	9597821	7741790	8909396	4284437	5412460	3926989	7358472	9484926	5651833	8294049	3121989	7428859	4487157	6536832	3311097	10218958	9382130	4060520	6606046	6578815	12434031	6976449	4170531	7351812	15957984	9505299	5381956	5413454	5932600	8585014	10012312	6461370	6941511	12119846
PC 34:3 (2)	PC 34:3 (2); PC 16:0-18:3; [M+H]+	PC	126	12540411	6206546	16505790	8301281	20042505	11064378	4742948	6813745	7878971	8536392	6007406	9252574	10239689	9070074	10314725	8164446	8335588	15408982	11979675	10596274	9976044	7261236	5707926	14817729	20800841	26713926	11286010	25091229	25636872	9864064	4938619	9428329	13071882	5613872	10639138	7053373	11982691	6089349	6618359	6451544	5424983	9330051	7552569	7424164	8607272	12324073
PC 34:4 (1)	PC 34:4 (1); [M+H]+	PC	127	220502	119537	230074	138634	268607	221172	150864	199232	303632	215074	393315	352877	392373	196750	233971	90494	195887	307343	167274	225641	147719	178614	87500	164439	543755	503320	268371	529656	891099	215929	172169	263232	511294	178695	136574	221955	490882	199579	103067	122946	143645	237028	294157	144921	114416	305627
PC 34:4 (2)	PC 34:4 (2); PC 14:0-20:4; [M+H]+	PC	128	4523883	3028037	3414648	2361693	4942854	3961959	2571005	2799258	4042222	4711033	4178741	6315240	3641039	4367531	5526807	3010974	4798417	4006001	4820715	4586462	2701948	3640710	2087902	3976546	2115984	3250129	2086854	4366527	4211164	3547468	3256217	4058319	4846021	3923442	2547593	3004179	5508690	3270845	3306143	3653659	3651976	4328791	3241282	4399187	2994214	6605658
PC 34:5	PC 34:5; [M+H]+	PC	129	107693	35165	105186	84453	103646	82778	57723	73690	77775	79218	77015	134950	70730	69102	73115	41503	142381	67491	79214	93730	31632	36631	45514	84182	91165	117765	74370	115745	161985	76038	70377	104584	101000	64191	63246	53997	116862	51837	59997	53338	47279	36313	99966	85296	44557	127915
PC 35:0	PC 35:0; [M+H]+	PC	130	316890	232329	798963	483760	393738	575994	248988	325128	581276	526217	538029	402869	244214	427079	396775	307412	583757	257561	372319	279715	407894	173799	677879	638834	435195	310228	178221	186960	410844	476009	224453	322204	233978	394535	486636	149246	342827	251825	252114	286767	178594	359517	358716	261116	249844	278276
PC 35:1	PC 35:1; PC 17:0-18:1; [M+H]+	PC	131	7050369	3692897	10225184	10745507	8994951	7023132	4181200	5735076	4799903	6893210	8249346	3720902	4179781	3264305	4483112	2807146	4216524	4311050	7620646	3125109	2944923	2558433	10725901	8470127	11808328	6344847	2363623	4829985	7810690	6416589	2613229	4707994	4470888	4306589	6551643	2252467	5365918	4750225	2946760	2587305	2043044	5382011	3689121	3610302	3416280	5219969
PC 35:2	PC 35:2; PC 17:0-18:2; [M+H]+	PC	132	22634385	13298250	25992230	41300482	22615870	18675070	10659560	19138081	20957864	23856219	28960042	13011761	10048636	13731081	17174365	17115968	11618220	13159858	28579129	15174837	15929618	10104415	29881942	24369171	30350022	15361530	9240422	17477143	16704738	14860990	11463311	10473167	14670161	12132450	12612606	9610244	13930100	16514769	13907018	10520263	8048752	16102344	19345523	12648610	16750299	19104908
PC 35:3 (1)	PC 35:3 (1); PC 17:1-18:2; [M+H]+	PC	133	1414027	773928	910087	1654328	1095373	1277700	972308	1415351	1704656	2080769	3661985	1203436	1171087	992497	1367165	647832	877453	709654	1288919	985479	773347	955906	1052047	1102662	2345805	1056159	461441	1207577	1157152	918120	856441	1062467	1429263	2124590	585250	811848	2485024	2152694	830619	950174	867808	2066040	1552722	936040	933999	1870316
PC 35:3 (2)	PC 35:3 (2); [M+H]+	PC	134	1077513	579153	1281461	1671417	1282042	937548	609537	889623	866805	1471896	1429203	638081	603716	774694	969961	739066	743511	666421	1315935	608156	621297	468687	1246762	1409947	2119367	1154847	464441	1070861	1300234	887919	569037	730220	950080	885871	779743	539630	1084978	1010388	749955	654635	454416	1288809	938073	706247	836297	1392852
PC 35:3 (3)	PC 35:3 (3); [M+H]+	PC	135	838875	449265	1468481	1069979	1047736	707598	293097	680286	615837	778989	1009178	478311	450209	387200	547221	502786	506338	809317	770969	338168	669533	238363	878854	934037	3153054	877533	463755	997175	1143328	622192	389631	526450	645210	485568	520521	424018	544098	558305	438151	267713	298482	583072	622121	429669	525446	259702
PC 35:5	PC 35:5; [M+H]+	PC	136	168293	76268	225887	255475	164823	126966	61602	110597	105845	117994	142646	102723	74108	82254	104209	77380	106075	88330	149268	74200	60834	72088	155476	157575	317150	164531	75395	125761	204737	103720	74149	86808	86987	86651	67524	53601	125872	82955	79780	65935	50681	116543	149983	83539	64167	160356
PC 36:0	PC 36:0; PC 18:0-18:0; [M+H]+	PC	137	645458	528112	853775	580724	1086866	1245635	467603	517737	1196562	1135239	566398	1143429	991528	1626945	1321840	1172784	1614633	947937	1002459	809515	1310146	937611	752680	1623540	513421	944932	429881	709339	743765	604727	613079	892959	1412126	768758	844262	712425	980010	563837	619728	941983	873528	1336749	923797	685484	939657	926958
PC 36:1	PC 36:1; PC 18:0-18:1; [M+H]+	PC	138	46966270	33799177	58679558	32577743	75020820	60070082	33467910	37428203	38672981	43417427	29831799	40082870	52043807	30961763	37568416	18404315	41089141	29789569	45791730	30948040	26579688	30091209	46093140	54588044	31452744	49044848	26966397	50395841	61780089	41408311	26459551	41821252	49092942	26064877	77102670	25619963	42660753	28439507	25068461	25101987	21196817	42351864	26229716	33898299	34075637	41380394
PC 36:3 (1)	PC 36:3 (1); PC 18:1-18:2; [M+H]+	PC	139	45168343	33344575	28846210	32320996	38129041	38674435	33966274	43983316	50009068	60369760	61793176	56818641	62778797	47995159	55830203	34377499	39660580	30644087	47898637	67885004	39674200	51480952	22266354	33814159	27311585	35479422	20361089	48361377	50047047	33639769	39218994	41316225	64384525	38934950	30457894	37263622	74714065	56876132	33116030	28982341	29340405	61976091	37983100	39325889	41734339	63412863
PC 36:3 (2)	PC 36:3 (2); PC 16:0-20:3; [M+H]+	PC	140	31731024	15071680	35510581	28027383	37444070	22247140	17312475	22456737	16802898	29291578	15404690	22192837	17942205	19980962	25735376	16041641	25230575	17671858	30192858	23045190	14426727	16649318	20893528	35621100	24068829	42441592	15377493	36416292	43988763	21734322	17269142	27415133	26877534	18187326	27919605	15285711	25524126	16271003	18430549	14033400	11524477	16985084	15040456	22481208	25070687	29681211
PC 36:3 (3)	PC 36:3 (3); PC 18:0-18:3; [M+H]+	PC	141	10464141	5787804	16302352	8729934	18120115	10817539	5601632	8220474	7774139	8488446	5416940	10264503	7186313	6753709	8546454	4606681	8113698	9469601	9182802	8295125	6984144	5933232	9571786	13752267	14983592	20195322	9090221	16391600	21955909	9598707	4900337	7997806	9838127	4625534	15410926	5930491	8513484	4437931	6698825	5017968	3930536	7437191	6527188	6136760	9625083	7829729
PC 36:4 (1)	PC 36:4 (1); PC 18:2-18:2; [M+H]+	PC	142	12139219	8060171	9455185	12733218	11275269	10222831	6234243	11698217	15360386	16599619	13788240	9639667	13689548	12863198	11908917	7819099	7922220	4997429	12755085	15544986	11796567	12796080	7777720	9448902	8886291	12695612	6181763	13798417	10478436	4920639	9429343	6823260	18763434	6941692	7240558	8620489	15578336	12682856	7378248	8129582	6539221	13699881	13056314	8222593	12731976	12099550
PC 36:4 (2)	PC 36:4 (2); PC 18:2-18:2; [M+H]+	PC	143	1897980	1133848	1886770	1548212	1895243	1854372	1301796	1356879	1746630	1967850	2884537	1869671	2119517	1618463	1930807	1222113	1543262	1728197	1959177	2103017	1464874	1662913	1176892	1728148	2153077	3023210	1346141	2656032	3498169	1411369	1277255	1721617	2691271	1585135	1215783	1123378	2828478	1651676	1301810	1309843	1116243	2209901	1512226	1549670	1325719	2340519
PC 36:4 (3)	PC 36:4 (3); PC 16:0-20:4; [M+H]+	PC	144	641223045	514998443	654495784	483882296	779390783	697285288	453776101	549633896	620694072	711430245	466253098	747848890	619656980	735791992	748178316	622970145	624933013	583081596	660184538	622257035	606508544	555498819	483646839	786405310	445951484	685194982	450816583	715651816	635200325	523900628	583979387	643138871	751072924	656106878	642062363	526627279	659518642	545128813	618967506	630830037	597159907	708756634	562166665	656155289	774363737	703337685
PC 36:5 (1)	PC 36:5 (1); PC 18:2-18:3; [M+H]+	PC	145	1142242	1183562	465563	874806	825290	829287	538149	1495217	2495281	1903646	2011809	866368	2411613	1362361	1007244	969232	873775	406841	1329225	1829729	1987756	2082761	690729	541410	532052	485164	313207	1151977	363991	261411	1012282	668877	2292090	770022	346257	1297005	2092489	2023775	939315	1050347	848855	1428544	2275808	726452	1375144	1118430
PC 36:5 (2)	PC 36:5 (2); PC 16:1-20:4; [M+H]+	PC	146	4167353	2181729	4037700	2112074	5362872	4465727	4114841	3953653	4274595	5436620	6614892	8383615	6844414	4923916	6301347	2367294	4773472	4751941	3817998	4184900	1992334	3885488	1516365	3769840	3687798	5611513	3114595	6190991	13777254	4894746	4657440	6037676	7502208	5734338	3106184	3729335	10021792	4782230	3096656	3262090	4104533	5408149	3628034	4180428	3397793	8821445
PC 36:5 (3)	PC 36:5 (3); PC 16:0-20:5; [M+H]+	PC	147	10731958	3753945	15264923	9792144	15701791	9514353	5795872	7009670	6504635	7586755	4623728	11120342	4530773	7732641	9236979	4957090	10969141	6421440	8395442	8326468	4068217	3842524	6186081	12745663	10458492	20906993	9707983	14250190	24412006	6923299	7046408	9002681	7902437	5214336	8557316	5048157	10173927	3823695	6361004	5850274	4760333	3429651	7919508	8358873	7103375	10705420
PC 36:5 (4)	PC 36:5 (4); [M+H]+	PC	148	1042469	1070743	1359787	734751	1715268	2336763	675055	731592	1466702	1316202	1070197	1776757	1862417	1990193	1850233	1182966	1722358	1275414	1297149	2013299	1313390	1963956	620008	1434866	420175	940196	500660	1258146	728044	713410	1100353	1131331	2692367	790220	936196	1041023	1470762	755882	922740	1137004	1303488	1247272	952121	1026205	940318	1291724
PC 36:6	PC 36:6; PC 18:3-18:3; [M+H]+	PC	149	945685	796374	718580	681822	1080922	1133818	778604	494402	1206829	1228147	1000137	1525963	801176	1359802	1235656	830570	1355386	833201	1106466	1024614	901188	775194	617735	919265	502716	745650	557488	822221	926964	843434	812428	988637	1078022	1441669	578697	682698	1464347	822619	1037073	1153270	1193139	1385168	924420	951067	623218	1921530
PC 37:1	PC 37:1; [M+H]+	PC	150	427599	283426	528666	422733	510712	410389	315172	310656	386181	430048	651097	276556	388493	305716	358233	196203	358453	260204	420292	283569	285039	229996	543775	487508	398351	299307	158687	298196	423765	386934	204151	359349	293967	345720	411508	175778	406402	313851	216424	222354	179223	374809	245842	288001	228222	361594
PC 37:2 (1)	PC 37:2 (1); PC 19:0-18:2; [M+H]+	PC	151	2809281	1716000	4510441	3912805	2765890	2816626	1942539	3051322	2922396	3199766	4471250	2042255	2118225	2399276	2714663	1787798	3088006	1742340	2769577	2734903	2574819	1612369	3871263	3022663	3460022	2284168	1405446	1783771	2904088	2798231	1425059	2197687	1720395	1720191	2157761	1165249	2468819	1924404	1462415	1501990	801233	1408476	2108118	1837328	1627823	1940981
PC 37:2 (2)	PC 37:2 (2); PC 19:0-18:2; [M+H]+	PC	152	2959419	1981499	2813424	3569488	3405637	2630916	1540860	2565011	2960147	3319068	3864348	1831020	1951424	2388839	3089752	2119490	1766768	1714586	3170872	2760841	2417537	1690463	3444909	3485353	3164894	2540943	1468531	3047250	2430125	1910413	1571342	1866862	2237884	1595721	2202270	1482850	2252022	2050430	2065262	1625783	1132575	2196118	2321838	1988521	2378993	2633850
PC 37:3 (1)	PC 37:3 (1); [M+H]+	PC	153	1687406	910013	1383018	2343202	1332270	1050776	1647911	1792880	1449585	2401199	4725867	1705411	1291049	1014788	2009208	1054428	1278095	1022871	1603710	1690468	938808	914689	1432867	1659285	1900703	966932	519617	1044133	1725653	1622565	1127697	1486488	1411720	1921504	947984	923207	2381253	1701287	990982	816409	823944	1482457	1232868	1158802	1040030	1936145
PC 37:3 (2)	PC 37:3 (2); PC 17:0-20:3; [M+H]+	PC	154	2094485	1118247	3751109	3542715	2304109	1925771	1560130	2082132	1336226	2423108	2823344	1319710	831817	1377128	1772079	1335085	1884528	1479211	2328571	1077283	908084	775132	3619894	2955533	3784452	2139787	959033	1394930	2806683	2287361	1186063	1346910	1641607	1533765	1885396	897132	1732827	1144226	1285964	863461	708694	1230719	1531352	1069760	1216402	1610463
PC 37:4	PC 37:4; PC 17:0-20:4; [M+H]+	PC	155	48110149	32883156	57747575	58929853	57024911	57264566	25109874	43087234	66850315	62941536	98115878	41369653	36738212	56686401	59025115	49812702	39256178	46535112	68528092	41535820	44806459	28058429	56278331	63313343	47824998	25747856	14489159	29127832	30381690	37928253	27404405	29391571	45940416	46004690	28701768	24609035	47565460	40785749	29615005	28534102	25357185	53343669	51587295	26674083	42254894	50730032
PC 37:5 (1)	PC 37:5 (1); PC 17:1-20:4; [M+H]+	PC	156	1138091	485037	1135402	1439278	1021995	997949	812463	966962	1034996	1350627	3268449	1083405	963762	896968	1209490	691455	789643	860898	1178229	647899	504472	554297	915069	1076828	1756182	822717	411070	929316	1308792	885127	625368	892263	988772	1355526	587612	576117	1708178	1241711	659564	573728	621571	1265013	873722	763149	620277	1591441
PC 37:5 (2)	PC 37:5 (2); PC 17:0-20:5; [M+H]+	PC	157	862938	484073	1614928	1323446	1459337	1158624	563049	626977	754911	1196883	1176488	776519	425479	727125	999760	768911	930093	679037	1214676	581548	491024	305246	1231635	1810225	1740868	1201220	609380	916301	1572457	967180	612558	829041	712185	2114923	621384	370313	883319	707483	1050681	723708	620427	2489477	856187	643980	641826	1367845
PC 37:6	PC 37:6; PC 15:0-22:6; [M+H]+	PC	158	1781158	1530913	1967947	3086193	2222658	2677015	1157404	1442679	3218074	3244001	4629215	1840317	1283779	2776729	2675732	2757689	1699979	1790373	3489098	1404309	1954995	1053957	2682615	2643111	2579950	1422066	832853	1319839	1672275	1741430	1333683	1319976	2016788	3717965	859224	1037682	2810916	2830384	2335983	2242120	2066946	4848843	2785781	1606500	1543065	4316103
PC 38:1	PC 38:1; [M+H]+	PC	159	432814	232099	440868	293435	802455	639217	311423	110826	345092	457224	349293	414284	508432	345238	505351	353340	470759	338045	366119	434632	337133	466724	396780	331916	297419	413587	298153	329497	537039	431364	198245	260376	400941	280724	444098	328695	274166	202034	205941	270544	151809	453026	136664	221625	371986	395296
PC 38:2	PC 38:2; PC 18:0-20:2; [M+H]+	PC	160	3426662	2550381	3903055	4405097	4279939	4084176	2940933	2720159	2769053	4249366	2563813	3335285	2715487	2845014	3650841	2348631	3254017	2010858	3400957	2896865	2408683	2399336	4613006	5148893	2915474	5412084	2882944	3565312	4970033	2765959	2870885	3334590	4338136	2568172	4485713	2244273	2765590	2140173	3243039	2732118	2010535	2707803	2058779	3149752	3393319	2949735
PC 38:3	PC 38:3; PC 18:0-20:3; [M+H]+	PC	161	44863898	27991915	66668130	47617098	61757428	44461741	33357550	43430164	32405308	49361035	23215934	45049814	32173287	34633550	42977075	18627638	54698834	28623187	47083836	29224077	19169010	31422268	59914586	64623837	37421695	69745599	26685520	46716616	64222803	38921667	25656922	39829242	52499986	21996467	88154687	30048010	38680141	19819822	30307295	21724428	15402123	22203690	28988205	32973259	43583152	33944900
PC 38:4 (1)	PC 38:4 (1); PC 16:0-22:4; [M+H]+	PC	162	10567759	8214055	11581195	10623804	18345650	13687818	8433505	7091757	7273261	14313262	9969855	10398847	8536205	10109481	14991415	11753945	7484503	9679562	11766573	8833197	8071150	6998720	9022450	19100986	7968933	23440125	9289017	15106416	22055532	9523505	8547116	11523993	12748736	11801991	12399059	7475967	9597907	8120254	11991200	10222075	8202502	14194209	5280225	12855921	9168981	12604638
PC 38:4 (2)	PC 38:4 (2); PC 18:0-20:4; [M+H]+	PC	163	1042272368	1037983791	1136817140	806275208	1274367390	1363574031	824235604	975220330	1378605570	1185949099	979039521	1375635747	1274111723	1364729855	1293598589	1031906900	1121327896	1081271222	1282265589	1111593330	1137650028	1179563363	1039310235	1319270563	711015647	1033975495	701083022	1099756060	846869092	887836117	974778778	999233477	1373943861	899801257	1254722720	1037257059	1082116695	876190101	985070643	1059546897	934286770	1166454918	1237962045	1034141473	1307684812	1095318713
PC 38:5 (1)	PC 38:5 (1); PC 18:1-20:4; [M+H]+	PC	164	112941922	97949454	92528174	80628054	122775442	119733748	104662075	100560688	134212978	142486298	172906506	173006639	178984105	149359392	178716729	131474336	126681281	127829301	133627381	164517202	121487506	137199130	68390208	122239968	65102679	103070442	61830507	117152952	130128884	100956000	127928416	128525344	157505111	132357461	94980244	113275314	191708769	137209610	116055382	106322141	107592387	150588307	108055880	118331736	118246574	180369104
PC 38:5 (2)	PC 38:5 (2); PC 18:0-20:5; [M+H]+	PC	165	31114328	18323619	51948852	29549850	60510771	43041473	23292162	25128339	25215346	36857697	19249588	43153536	21425243	27971272	37519397	22343209	41564970	22878959	31124464	26865013	21037465	14624988	28710216	59720273	31436848	70857869	31481994	47276566	68836854	31758140	25456173	36000377	31900357	61079871	41747952	18855469	34772779	17557937	41270077	26060566	24994846	72033215	32698553	30505379	33040077	40132752
PC 38:6 (1)	PC 38:6 (1); PC 18:2-20:4; [M+H]+	PC	166	27282270	14994420	27694079	20494147	33914046	29780086	16955152	26812024	29102686	27971601	25643843	26223347	23820367	25663775	23616120	18207853	21280903	19298955	25614792	26693899	19615507	27803035	17545017	24607206	25370202	39665374	21511500	40193277	39112841	18494046	17126446	20758235	36799483	16486130	23317945	16197375	30955285	19190185	16799679	16651291	14595139	21153710	24286168	18337306	27115447	26729047
PC 38:6 (2)	PC 38:6 (2); PC 16:0-22:6; [M+H]+	PC	167	122006528	120340628	136922705	106622421	197507846	258654341	112479097	80061101	212136650	199079574	123383160	206470154	150978493	299071029	250478696	173041932	199158788	128483175	159699104	147475290	209945538	123656227	95296757	216803531	81404285	202824826	114168965	166651502	169892697	116543846	158494579	163549814	199296576	277828000	123888105	111937859	235693553	130131519	206013084	277330733	265184192	315630022	144770417	176184367	177923313	319178869
PC 38:6 (3)	PC 38:6 (3); PC 18:1-20:5; [M+H]+	PC	168	2322977	2367063	1877392	2088594	1940580	2495264	2533730	2458532	2926510	2968395	3838072	2993445	3320407	2782773	2852227	2259012	2589438	1994127	2325945	2965911	2480604	2882568	1780971	1800486	1775553	2091383	1793322	1986518	2610616	2075784	2967396	2196450	2921095	3018415	1717182	2375487	3802194	3422712	2505510	2540836	2761199	3864522	2257360	2255404	2200264	3447719
PC 38:7 (1)	PC 38:7 (1); [M+H]+	PC	169	765978	386268	813278	755330	764450	706062	467164	770255	936116	689499	849439	617332	963548	621426	581393	314922	595959	353940	580735	659684	423664	635430	450131	535768	1011446	1212406	694483	912537	1218903	366136	538105	501918	1083836	379238	500475	446215	904951	540910	382854	447743	374592	453378	903968	447290	552431	593005
PC 38:7 (2)	PC 38:7 (2); PC 16:1-22:6; [M+H]+	PC	170	870705	575151	814154	543537	1159797	1339212	1150656	760894	1438167	1363417	1732483	1969415	1474826	1608182	1534746	591140	1390333	928041	750884	946933	572229	770550	440766	839886	779288	1303265	811883	1072836	2596399	1086465	1286383	1343007	1759908	2274269	731461	869346	2691661	1144221	1034601	1101522	1536600	1865532	1115762	912948	847073	2468318
PC 38:7 (3)	PC 38:7 (3); PC 18:2-20:5; [M+H]+	PC	171	774590	524072	620740	877799	707908	727308	471756	831048	1024048	1067849	935750	604986	924775	874906	763839	566930	567844	360001	854984	1080536	818096	921882	533859	636699	679503	844094	441712	973237	762256	351410	694740	479813	1242746	503714	523757	608946	1096682	879093	554101	527944	484172	955095	906998	596171	816844	823320
PC 39:4 (1)	PC 39:4 (1); PC 19:0-20:4; [M+H]+	PC	172	9012235	7076348	13981723	7603375	9181872	10159444	5882371	8117457	14196246	11627986	17298360	9619244	11096325	12640817	11332384	8931012	12659309	9114369	10133402	9650170	12345558	7144793	10825027	10190235	7297982	5378590	3380583	5559748	6794375	9079649	4343328	8621896	7274432	7867494	8225662	5439490	9888707	8061421	5623834	6264978	3894634	8049555	9792576	7310651	7553520	7779858
PC 39:4 (2)	PC 39:4 (2); PC 19:0-20:4; [M+H]+	PC	173	7220542	5609408	6965898	6293732	7756908	6994733	3942437	5639785	9375429	8665806	11211108	5988988	7771812	8554145	9551180	6578275	5301903	6115621	8433315	7741251	7810974	6096245	7791432	10474570	5536704	5335589	2734204	6606961	4923827	4948690	3973879	5549491	7041604	5347582	5680508	4528209	7013458	5941484	4925552	4951672	3852339	6960358	7075384	5398192	6793261	6958427
PC 39:5 (1)	PC 39:5 (1); PC 19:1-20:4; [M+H]+	PC	174	3162175	1960068	3497755	4664060	3536539	3269767	2721741	3133765	3472127	5141011	11209798	3672285	3237830	3770060	4779716	2895293	2713642	3051853	4018930	3222670	2038626	2047595	3575659	4045702	2995176	1607758	804668	1875144	3075028	2894342	2130363	2956162	3161640	4177021	2114987	1933520	4690188	3444374	2198588	1701733	1709636	3641562	2657595	2157100	2043630	4598758
PC 39:5 (2)	PC 39:5 (2); PC 17:0-22:5; [M+H]+	PC	175	976707	947571	1818602	1600423	2221805	2107638	1118457	903675	1204994	1826763	2190212	869583	984146	947329	1402494	1116299	1206146	799739	1572726	576772	977472	568839	2335307	2533354	1602508	1582457	855184	984822	1942537	1621004	953012	1015614	1125126	3321036	1068842	551809	1148439	922780	1758995	883823	1189414	3939194	609016	746437	1126802	1699365
PC 39:6 (1)	PC 39:6 (1); [M+H]+	PC	176	258699	232117	175156	218933	162814	394168	232991	266811	605117	397940	708338	524390	414751	548461	611404	324729	288984	264258	323529	381883	218071	343750	140895	163919	198283	57231	84465	237602	233411	188989	308346	295152	391693	343881	129095	279233	428485	297029	328828	177873	325012	345279	339661	324312	317370	518683
PC 39:6 (2)	PC 39:6 (2); PC 17:0-22:6; [M+H]+	PC	177	2099890	2171991	2609081	2532432	2060662	3311453	1897044	1509029	5086337	3599807	6233049	1942473	1971566	3500434	2805051	2786646	3411095	1653699	2302636	1793272	3517046	1026336	3003767	2145412	2803467	1632165	1118285	931625	1846495	2667256	2081395	1760956	1304218	4195353	1373769	1463416	3264354	2398125	2172554	3258606	2576860	4902983	2783042	1757966	1384890	3580895
PC 39:6 (3)	PC 39:6 (3); PC 17:0-22:6; [M+H]+	PC	178	11875725	9640447	16096939	17925686	15919252	19749228	7730772	7767510	20314211	17823733	23655092	10757398	8542189	19606583	16528675	15005155	13521565	12043968	14944286	8052514	14482524	6152759	18905845	21038244	16091698	8855673	6360457	8020703	11097835	12193620	8649629	9448982	13025992	21266669	8276131	7422053	14414054	11111978	12924592	14052021	11118810	22758720	14789476	8929809	11337793	18748858
PC 39:7	PC 39:7; [M+H]+	PC	179	244493	147566	234019	261117	273447	380372	270742	203728	389561	373623	912733	355127	267925	288500	301833	161483	215856	199823	186995	158602	166383	167555	209776	292740	368336	276332	129716	215047	326160	249751	199720	220759	290413	620412	158108	147794	679196	308701	257405	235054	261119	547823	241706	181983	191359	536882
PC 40:4 (1)	PC 40:4 (1); PC 18:0-22:4; [M+H]+	PC	180	6622995	5658146	8657791	6207617	13423650	10801901	5634987	5318993	6157173	10179797	6312094	8411441	8349485	6844844	10543954	5233962	5853231	5630127	7814174	5044770	4906417	5440177	8236994	14102823	4127694	11150505	4444525	7816772	10738482	5451637	5218120	6986370	9711782	5605871	12686171	5936670	6142781	4591762	6595769	4982915	3912026	8671626	3519703	5888730	6825066	6057559
PC 40:4 (2)	PC 40:4 (2); [M+H]+	PC	181	1662844	1112514	1336623	790496	1820678	1473569	846075	994046	1482228	1338099	1436730	1242762	1620389	1290359	1535451	1066860	994284	1279750	1598100	1822837	1549718	1403823	976332	1603816	900090	1378182	658889	1484192	1482154	1186814	718979	1085131	1333020	823122	1433888	921451	1312818	939896	902251	1034082	759340	1367141	1182770	955458	1252054	1489051
PC 40:5 (1)	PC 40:5 (1); PC 18:0-22:5; [M+H]+	PC	182	32076714	26413036	32238647	32119055	41125792	36381733	27448994	22409706	28837493	35866031	28808208	31961817	36241799	34147935	38000883	24418592	25775659	26779882	34549610	29065982	22104286	29412272	33108074	36491909	16024683	28636180	19052320	30994688	29745042	21280277	28829368	28194350	35683971	18738682	34973745	28906920	26892566	22681971	26202684	19629277	16670193	22187770	21031739	25900314	22344410	28824712
PC 40:5 (2)	PC 40:5 (2); PC 18:0-22:5; [M+H]+	PC	183	20049970	21269992	32675697	17563992	54835212	42073533	24260057	18107752	25567360	37093775	21544319	27960936	35229234	20953413	34990671	16650433	29621792	18067704	26257104	15321685	21841750	13909693	40311817	51716908	14466656	41206011	18726325	26529049	39228639	27954963	18340082	27580933	28669905	51440738	46252041	13985480	23235377	15876408	40335213	20005335	23701389	70382273	10026161	23419756	36535032	31998413
PC 40:6 (1)	PC 40:6 (1); PC 20:2-20:4; [M+H]+	PC	184	6250415	5877234	3280605	4092123	5531421	6361788	5987678	6517825	10968632	11889531	18676330	10554968	13709604	13928102	15828265	11147492	7086095	7734586	9560256	14413207	8789367	10379242	3110247	6349832	3763026	6233625	3611361	7530013	6873333	6144905	9114463	8069533	12418590	8902750	4208583	7748992	11839962	9090634	7673606	8283685	7063228	10702845	7293858	8824969	8703538	11790399
PC 40:6 (2)	PC 40:6 (2); PC 18:0-22:6; [M+H]+	PC	185	237290607	239902672	281180014	209385797	377939520	409494692	198511153	171213554	401951178	311807448	203387428	345913859	289493606	443919756	345031799	251676405	348183464	242796966	291874029	241872162	303489630	225071332	296478439	442965179	155673121	304245974	197984156	257140910	289000334	239779272	227911080	243051116	376561593	304922546	382773218	231321701	299320069	191952279	307862503	355487806	299612759	410179216	301766951	261118367	351346453	378924660
PC 40:7 (1)	PC 40:7 (1); [M+H]+	PC	186	931640	464967	1043867	649309	1177542	1280023	789602	1137063	1382472	1347121	1573000	1135384	1150670	1241953	1270622	495670	870583	598566	816317	923113	509448	860774	736260	890707	958393	1454179	750988	1129397	1566040	782336	950491	829640	1396565	563005	978240	598399	1320506	657549	578943	696542	577257	875515	906620	655282	761756	1128940
PC 40:7 (2)	PC 40:7 (2); PC 18:1-22:6; [M+H]+	PC	187	8663370	8030660	7322993	5441248	11633015	14643246	11497537	7075323	17226769	15701575	20175138	20154329	17935566	21925508	23512364	13475786	15024639	12143332	11896474	14853651	14625590	11816962	5301914	11688639	5424418	10653894	5811517	9818466	16763486	10334783	11906719	13542500	16430820	23130423	7774509	9474416	26949600	11836014	12793879	15324852	16351781	26281524	10798857	11556171	11860652	28789459
PC 40:8	PC 40:8; PC 20:4-20:4; [M+H]+	PC	188	8445523	5594296	9274405	6197800	12548984	12496660	5219699	7601075	11500256	9836248	8545876	9159145	9473309	10988353	9425969	6185084	7749435	6717124	7917725	6292556	6612323	8188826	6226202	9705478	8891691	14786432	7651010	11790931	16464519	7040946	6506197	7454909	12049021	6615343	8970941	5703629	10369663	6704029	6130733	7600558	6576591	9746865	8649697	6403594	9112279	10371666
PC 40:9	PC 40:9; [M+H]+	PC	189	219738	79689	264306	159104	242365	235191	143804	164455	235780	149943	158535	173745	156306	159490	116496	78215	163044	93670	118638	106378	87298	115596	142837	147736	298602	366915	224913	228263	401479	115696	120191	118473	218357	104686	180536	79750	203298	107926	94248	107997	104400	104411	251389	113118	131177	132534
PC 41:6 (1)	PC 41:6 (1); PC 19:0-22:6; [M+H]+	PC	190	885609	989201	1651192	1163526	732245	1627640	899122	437103	1558079	1402995	2070137	945526	505558	1744615	1334023	1252408	1806656	755189	523262	260281	1901805	421401	1328086	1425997	1031472	804844	555852	280265	1182340	1413706	140008	1104583	367565	1877444	593984	377232	1273952	1095796	982836	1442023	885794	767876	1272777	569842	491756	1325214
PC 41:6 (2)	PC 41:6 (2); PC 19:0-22:6; [M+H]+	PC	191	2294695	2092708	2052167	1851765	2420756	2886424	1497601	1360231	4281097	3008082	3931112	1810914	2195572	3912259	3033817	2807357	2011532	2088012	2381799	2163343	2775150	1557973	2824425	3380523	1754874	1852603	1147874	1560832	1719162	1999572	1428225	1954038	2038068	3247196	1617267	1379383	2744809	1969753	2267407	2435897	2145307	3479692	2604166	1384675	2148457	3214929
PC 41:7	PC 41:7; [M+H]+	PC	192	424325	317986	417170	765205	448024	596620	659546	543427	618534	1024182	2244067	883107	634225	928837	1019250	590083	795104	546935	585563	351282	450018	320778	529546	647034	387473	315609	68508	96390	659529	677866	476228	577873	540527	1380813	272917	360973	1069226	761406	478036	512665	618850	865102	449758	422238	287803	1186690
PC 42:10	PC 42:10; PC 20:4-22:6; [M+H]+	PC	193	2048392	1315722	2302943	1290578	3059202	3952561	1405929	1868910	3423852	2554885	2009784	2047754	2207659	2698169	2040443	1118710	1622268	1373900	1420447	1028075	1193402	1593340	2085317	2465011	2103700	3313520	1961777	2292940	3197477	1650397	1518919	1550303	3089594	1842284	2496525	1153449	2074959	1738267	1554872	1878435	1852623	2891220	2437971	1317980	2345156	2180711
PC 42:4	PC 42:4; [M+H]+	PC	194	127718	105384	125836	90819	150641	162110	74474	94230	129979	130287	91639	111094	140528	139235	130844	96394	92993	108128	156562	98703	97831	115336	105029	144722	85488	129535	70647	128657	101500	79635	72597	88913	150546	77956	130908	87524	103244	74151	88148	85394	75922	129123	86418	76117	107417	96523
PC 42:6	PC 42:6; PC 18:0-24:6; [M+H]+	PC	195	1299437	924006	1549985	1245115	2271089	1713847	928308	924254	875943	1556680	834072	1436185	1168384	916528	1556474	631817	1310884	777463	1380551	798720	487290	621105	1728186	1880668	1303242	2505388	1307347	1947792	2428367	1238961	834525	1472032	1626661	1019695	2901084	827352	1226367	754047	1474995	805563	740519	1886670	613189	854580	1354012	1319656
PC 42:8	PC 42:8; PC 20:2-22:6; [M+H]+	PC	196	1096378	1332763	676530	792936	1406232	1873414	1412471	1080649	3144085	2712349	3915044	2587076	2544529	4517043	4109169	2781731	1919040	1314869	1956881	2550258	2201675	1839757	782063	1713478	770816	1331914	960244	1446096	1487411	1366099	2444636	2028786	2409584	3018794	857990	1527646	3199381	2071772	2757922	3186733	2360122	3735988	2008135	1726792	1885191	3875686
PC 42:9 (1)	PC 42:9 (1); [M+H]+	PC	197	331296	172388	272790	260738	403809	400445	251186	329766	356284	462270	423930	371121	345621	383368	399535	167570	220088	184846	235223	214395	141270	255821	214467	354570	195884	348207	208205	375291	488413	176927	265021	249074	511940	174970	248166	216617	338974	304043	236434	195784	173145	265474	227428	235676	244287	348836
PC 42:9 (2)	PC 42:9 (2); [M+H]+	PC	198	334060	166604	594116	222247	880939	902711	411839	381702	464893	645792	504310	408029	492189	307734	473367	185339	249200	204267	239044	121746	161424	186378	416022	730121	361364	981575	370067	533671	930679	416228	303245	353074	500831	636267	578383	137252	366074	356462	424798	267062	372478	1233685	200828	299513	507428	494380
PC 44:11	PC 44:11; [M+H]+	PC	199	83320	51568	64630	84845	113335	126178	77680	66593	80476	117831	94591	89661	67603	110610	89721	54017	58190	40268	64008	42423	33750	60148	66173	99738	37499	93041	61980	82657	112864	40751	81888	71020	125179	77202	72757	43954	96875	82450	78585	54784	54751	92817	60244	57363	66079	111060
PC 44:12	PC 44:12; [M+H]+	PC	200	228802	166265	275239	186653	406213	573100	175168	179581	466965	309498	202761	222168	247459	367465	240295	132346	213344	130313	165983	96437	142714	182917	337270	322836	253757	391654	264175	230586	389287	210032	208019	187298	323377	332427	305371	122750	235299	205806	235063	258118	248871	415439	334515	149106	273166	300060
PC 32:0e	PC 32:0e; [M+H]+	PCe	201	2167235	1596862	2322923	2031491	3139278	2539567	1594196	1971336	2046398	2953970	1965321	2535713	2426476	2624553	2814885	1763370	2298302	1951582	2660284	2059960	1653517	2031938	3027405	3461697	1374479	2569043	1415618	3198136	2093133	1631696	1718937	2169131	2815250	1706987	2804611	1722001	2613750	1528863	2056685	1832992	1456162	2308042	1539999	1954740	2539809	2150149
PC 32:1e	PC 32:1e; [M+H]+	PCe	202	1344586	972108	1217392	1188664	2075127	1586094	966848	1371124	1417049	1586619	1071990	2126813	1201078	1950328	1815833	1062914	1582072	1208691	1733665	1329804	1083347	1036762	1073816	1607915	937088	1772142	1016532	2028677	1449513	1254467	1196930	1384162	2108369	1468106	1681954	1343270	1543517	1097788	1506415	1454585	919872	2232313	1152550	1643522	1835573	1685825
PC 34:0e	PC 34:0e; [M+H]+	PCe	203	348125	299370	373694	324367	473199	443014	314534	325798	444491	449393	276209	383988	390498	430815	391611	315609	378486	352405	461184	298954	318985	372833	482242	520269	235965	402340	235191	406845	299920	279224	305107	319202	480473	324546	527643	244261	355717	238253	346018	328452	240273	450354	302275	293401	412667	357738
PC 34:1e	PC 34:1e; [M+H]+	PCe	204	1753711	1374259	1900941	1558489	2330485	2261792	1409223	1395339	1881622	2249761	1626041	1851808	2028499	1905883	2167368	1382522	1515104	1454341	2131827	1659493	1380077	1683142	2441542	2786500	1171403	2035620	1205625	2387332	1527735	1375452	1499612	1924163	2300839	1284407	2557797	1441240	2039862	1217920	1477468	1518307	1292666	1956446	1266158	1533251	2081550	1755579
PC 34:2e	PC 34:2e; [M+H]+	PCe	205	902945	613027	791143	811437	981966	964139	708940	678205	944978	1074019	1070538	884532	623076	897861	1271428	649538	703234	885550	1287288	952827	496495	632734	1265129	1412861	545189	820381	574005	1150593	714570	515158	701802	824842	840194	609886	950654	784256	1000137	589566	711923	629540	527987	662360	661616	626986	924294	832324
PC 36:4e	PC 36:4e; [M+H]+	PCe	206	2760988	1886403	2677360	1981242	3919552	3655705	1362866	1947547	3726515	4060755	3820894	3377895	3538020	4578182	4214574	3277067	3038297	3349823	4829013	3034745	2962193	2554886	3151168	4158114	1252615	2586069	1266919	4385977	1409667	1853780	2009921	2539464	4164973	2000898	2873892	2396668	3785623	2059662	2504983	2625162	2036350	3483390	2281322	2794845	3282065	2954554
PC 36:5e	PC 36:5e; [M+H]+	PCe	207	3212187	2162238	2567735	1668569	3658308	3181595	787767	1784932	2878199	1970064	1825489	2628053	2625734	4298924	2693385	2820255	2859089	2724673	3873923	3757042	3613819	2800222	1598706	2278441	1079891	2569186	1178647	3149564	1268416	1708348	1544644	1989957	3778790	2033348	1837378	2139618	2498411	1369210	2164432	2537361	1510323	3648672	2350029	2587758	3098796	3172193
PC 38:4e	PC 38:4e; [M+H]+	PCe	208	550168	415169	514504	332926	692302	420630	293469	317145	773199	754655	510503	615447	722166	813807	746718	555314	576531	609923	892730	569475	593433	579628	632457	772659	231659	469702	265414	635285	289330	320698	377647	435881	709361	269255	320659	463293	591044	124234	477146	485455	241650	636572	438342	513913	685544	466251
PC 38:5e	PC 38:5e; [M+H]+	PCe	209	2433370	1698396	2604945	984700	3163676	3481598	1323982	1273924	3448902	3594343	2674059	2951584	3279784	3602054	3591145	2468706	2866611	2573556	3595220	2833942	2618275	2426168	2438500	3925910	845964	2620765	1410286	4271255	1496282	1144115	1819096	2853952	3904454	1863802	2891516	2389021	3089569	1338721	1868983	2476058	2003436	3005292	2075240	2707567	2767156	2405306
PC 40:4e	PC 40:4e; [M+H]+	PCe	210	102768	98014	86424	70977	140617	97740	51228	60685	102160	96868	71827	79493	120177	109662	106935	95537	85317	94295	122512	113159	115003	95538	96687	99849	61225	98664	56352	125060	79882	76037	73334	80974	123484	59195	91892	83787	81826	76301	82176	85180	61027	118715	76482	84364	89002	103382
PS 36:4	PS 36:4; [M+H]+	PS	211	480023	253141	434535	303124	638164	415791	211135	393869	341610	464478	249504	526702	423421	433124	497664	350276	257035	325840	454258	527740	390813	405733	221347	491377	308587	549978	245952	585902	623046	400968	344521	437464	481244	215823	397086	284529	408316	313605	215729	295769	239343	331843	257537	408829	378454	423758
PS 38:4	PS 38:4; PS 18:0-20:4; [M+H]+	PS	212	5028470	4492019	4663694	4223605	6036320	5957848	3246120	5022249	6182123	6722832	3774907	6961577	5041446	6635468	7223847	4629425	5088440	5007317	6268300	6071708	4351791	5401445	4231981	6803739	3426585	5564372	3409113	6271116	4773849	4420230	4430971	5154789	7288382	4254229	5700178	5595682	6032813	4602335	4538900	4672880	4204966	5461299	5247600	5187996	7385920	6036942
PS 38:5	PS 38:5; [M+H]+	PS	213	283490	135112	240674	191729	361093	324550	210152	254966	294561	394853	334806	391408	321443	354460	408042	214471	160866	198064	280977	324231	191295	245285	110288	292243	121788	272484	123361	342250	363621	266036	262231	240074	299064	174326	238806	199539	383261	196357	162558	165813	167947	246823	185767	208486	200139	291106
PS 40:6	PS 40:6; PS 18:0-22:6; [M+H]+	PS	214	3547568	3419624	3880981	2783296	4208133	5088518	2622758	2659430	4545988	3987073	2533793	3928870	3439746	4423151	4558439	3591159	4438695	3183647	4043497	3472164	4062975	3195814	2887833	4515433	2584468	4117669	2182607	4273751	4264112	2816921	2780600	3400937	4519529	3343482	3991452	2130389	4089371	2148663	3025662	3560595	2834903	3806256	3348465	3113481	3429428	4416905
TAG 44:0	TAG 44:0; TAG 12:0-14:0-18:0; [M+NH4]+	TAG	215	67491	47107	158182	61143	154874	138162	46566	109044	66054	150881	44239	87268	34669	23878	52323	53022	641931	60375	63455	57764	30354	263299	116042	105680	57117	79266	68774	54094	107807	80718	49327	60870	50351	49165	130101	29087	53811	34024	43046	105343	45609	60718	47507	99670	47902	81321
TAG 44:1	TAG 44:1; TAG 10:0-16:0-18:1; [M+NH4]+	TAG	216	63917	28975	159278	49106	172964	115187	45453	43832	86840	91232	33487	67973	34653	30876	33809	27324	304181	38330	45219	51243	34714	222246	84418	46252	63891	71259	52810	33278	137649	75586	27844	64458	40430	29376	123605	41570	37332	22480	23639	47745	21944	27341	27860	50612	29910	30412
TAG 46:0	TAG 46:0; TAG 14:0-16:0-16:0; [M+NH4]+	TAG	217	301260	221463	1282409	400853	1376155	1134340	305707	296542	156623	1133865	101710	322529	112177	194445	235149	151540	1332685	313807	247082	229980	186746	1895561	734815	716609	290119	693621	523925	242772	732681	602278	167750	374495	144795	180482	1116998	238391	195703	98557	194960	499693	160794	159024	129815	617936	109432	427406
TAG 46:1	TAG 46:1; TAG 14:0-16:0-16:1; [M+NH4]+	TAG	218	268458	179434	1601720	284710	1562881	1074787	293272	210624	203019	1070518	80241	353147	133338	167738	171647	88007	1073225	287452	166662	212277	107415	1203768	453879	380141	197113	384095	307982	169543	960128	574513	99403	320471	133045	134658	678718	198710	148324	61119	95768	309218	94590	96156	115889	312957	53406	230389
TAG 46:2	TAG 46:2; TAG 16:0-14:1-16:1; [M+NH4]+	TAG	219	85440	81573	345476	69509	395569	252773	88905	80144	128717	316381	49148	203284	92650	119105	60265	35598	309176	74534	74349	150294	110149	1238936	149221	74163	58974	93452	70721	69655	243758	157144	40658	87564	73535	33412	170965	104002	86904	28079	38821	120760	35436	37242	67316	113440	21576	53429
TAG 47:0	TAG 47:0; TAG 15:0-16:0-16:0; [M+NH4]+	TAG	220	151261	115553	630013	340475	570321	470045	134060	126567	94942	622869	62616	133901	62331	111575	92716	111921	260968	143383	143141	88510	89452	521389	452174	387537	258063	215061	157936	96789	247091	229649	74617	132708	69498	120116	418899	100284	85074	54870	105107	209168	78475	91231	85425	188857	65831	138738
TAG 47:1	TAG 47:1; TAG 15:0-16:0-16:1; [M+NH4]+	TAG	221	200910	119584	1180951	355428	1097796	684776	195904	177732	181273	902186	77169	152970	75191	110212	95991	90640	345012	202829	157821	91590	91586	391226	517024	327589	300625	206886	142593	121706	379405	359420	72613	172278	64481	117071	374546	122153	94136	51048	91696	197152	68876	85872	83568	152942	52593	132780
TAG 47:2	TAG 47:2; TAG 14:0-15:0-18:2; [M+NH4]+	TAG	222	84182	73170	306365	137375	321558	248512	60512	81348	126292	400778	43736	65792	46314	75339	47019	52384	137987	75238	83663	57942	69221	265427	178887	96623	97300	68847	36995	40966	115905	109485	31229	53999	43807	41231	104877	72602	41770	26502	46998	79708	28707	30372	58607	59132	24220	47455
TAG 48:0	TAG 48:0; TAG 16:0-16:0-16:0; [M+NH4]+	TAG	223	1077004	789710	4715564	1445025	5543817	4274255	1110555	1099852	465533	4832442	354333	1293401	546592	828066	1088838	740782	3051443	1258827	843655	965598	877051	10068263	2665239	3496922	1204137	3657055	2551299	1196332	3727630	2325015	775103	1717426	668745	741055	6138483	973817	1005586	277449	927341	2491372	867051	661021	617116	2376875	561684	1837987
TAG 48:1	TAG 48:1; TAG 14:0-16:0-18:1; [M+NH4]+	TAG	224	2774255	1756326	14587564	2946120	16768200	11658184	3420247	2114913	986165	12050876	420499	2618135	998486	1432875	1455669	632704	6917817	2549966	1282884	1595005	1204362	10468683	4969904	4897229	2356645	5635354	3707181	2156414	9369365	5835326	1110513	3245624	872115	1397287	8508665	2204923	1034246	272081	978560	3206722	963097	704180	805012	3441851	434576	2246904
TAG 48:2	TAG 48:2; TAG 14:0-16:0-18:2; [M+NH4]+	TAG	225	1451023	1644913	5669551	1613196	7934418	5602513	1410053	1405500	1101204	7664149	345403	1899343	866761	1785041	1067651	590519	3412053	1296055	915672	1721752	1531683	11410773	2208595	2455813	947067	1867395	1296425	1241036	4249019	2508866	626766	1468637	875334	670092	3196231	1863972	875519	226056	722726	2165597	631293	544690	806683	2268665	374681	1189477
TAG 48:3	TAG 48:3; TAG 14:0-16:1-18:2; [M+NH4]+	TAG	226	178391	213151	500987	147011	870793	515212	180365	226730	160701	1036290	78643	303394	162666	252659	115389	43582	453235	140395	91151	314990	158135	1919492	214805	190485	115961	135874	117452	158548	238137	262443	101630	144105	197006	83397	269868	346718	162846	48384	61949	212979	60472	69333	150131	246320	39972	99123
TAG 49:0	TAG 49:0; TAG 16:0-16:0-17:0; [M+NH4]+	TAG	227	141363	116622	680877	429653	550358	512726	140569	149415	71668	680188	77088	119799	58716	97085	117812	127453	269931	145517	135143	72861	98504	409967	653938	445849	419334	333910	208606	120122	312853	293587	87084	158731	70513	129064	665384	91761	76256	50337	116609	212747	80587	96261	90517	165854	76032	153493
TAG 49:1	TAG 49:1; TAG 15:0-16:0-18:1; [M+NH4]+	TAG	228	1025429	636495	5582362	2410667	5313072	4124130	1042467	858758	431670	4861793	239733	599516	274313	538787	416409	409747	1404894	915723	617938	343609	428780	2258436	3059968	2094328	2138906	1343700	823359	455916	2018949	1948976	344886	861026	231674	556468	2596759	602474	317977	142043	343880	943314	317572	366629	330033	761323	150397	547563
TAG 49:2	TAG 49:2; TAG 15:0-16:0-18:2; [M+NH4]+	TAG	229	871610	812749	3555297	1912773	4056061	3018249	637492	845556	646639	4947317	321722	613371	330605	960706	461162	558270	1120538	710166	658848	547362	831971	4024694	1920633	1475395	1320918	809074	417264	449518	1192412	1226877	260602	509860	294801	422184	1352661	779712	348575	156776	391507	929768	307792	385291	467446	691131	173502	432535
TAG 49:3	TAG 49:3; TAG 15:0-16:1-18:2; [M+NH4]+	TAG	230	148930	171015	431763	229403	684454	400559	94276	160812	172554	1050766	76008	127972	89514	199668	71793	62796	215044	123034	77837	175636	133845	816322	248752	206088	171441	85851	55565	99759	112274	188534	59629	96275	78615	94661	169742	218814	100784	46830	56877	162295	53858	88659	122112	139195	33136	64136
TAG 50:0	TAG 50:0; TAG 16:0-16:0-18:0; [M+NH4]+	TAG	231	434747	409767	1388362	800580	1700319	1878368	503585	541094	333401	1958483	251630	673430	325309	450355	600803	379145	1114137	543708	449255	387596	407406	3412442	1536615	1478452	839103	1775103	1121653	683292	1144419	789891	354406	595354	438003	378657	3731135	423748	405948	222073	501718	892607	384161	427567	330160	809517	424162	674683
TAG 50:1	TAG 50:1; TAG 16:0-16:0-18:1; [M+NH4]+	TAG	232	11275007	7675067	47190927	13703431	63651514	47450985	13456040	10312254	4540679	48701512	1797070	10328490	6150361	8298438	7113746	3851329	19748272	9459875	5462026	6845531	8282274	53327001	20617887	24686402	13277192	32980605	21326513	11471990	39071352	22789196	6139879	15495161	5012170	6540603	53849197	11104509	5033197	1326263	5086838	14838026	5839303	4273020	3751454	14899675	3380748	9696056
TAG 50:2	TAG 50:2; TAG 16:0-16:1-18:1; [M+NH4]+	TAG	233	16224918	15296906	48644445	17357463	75104284	56524379	14395990	15169560	10401286	69878518	3591964	17589761	11945766	20599875	11757476	7207777	24504608	11671315	9577412	16926289	20624460	125884553	21602163	27654164	12907107	27125869	16317109	14454851	36762013	24194603	8345570	14876967	9953180	7916162	40513999	20677767	8565483	2550690	7513715	21581629	8080348	6578109	8437934	21254663	6180558	12503359
TAG 50:3	TAG 50:3; TAG 16:0-16:1-18:2; [M+NH4]+	TAG	234	4791693	6415042	12806205	4742116	23829267	16342167	4365991	5877704	5861033	29524540	1613505	6562981	5378077	8441983	3292635	1299160	9706942	3668833	2390546	8905670	6491628	39085134	5155566	6340909	2640945	4335317	3102410	4544262	4359281	5848446	3343162	4242624	4963707	2525613	8484753	10215681	4044075	1137359	2137059	6300729	2589590	2549310	4023359	6986837	1666449	3533463
TAG 50:4 (1)	TAG 50:4 (1); TAG 16:0-16:1-18:3; [M+NH4]+	TAG	235	435461	1158127	829681	465947	1748209	1233182	353743	889606	1245087	3699863	390521	916865	673212	2098395	507818	272692	1006977	307392	357747	2149160	1564632	9111861	509798	549829	226043	282925	152764	548951	237484	342413	333659	291694	812759	251598	647227	1836967	668550	222420	308503	830136	282852	400595	903900	885165	289108	336555
TAG 50:4 (2)	TAG 50:4 (2); TAG 14:0-16:0-20:4; [M+NH4]+	TAG	236	110096	192631	263084	80226	489172	324403	65510	126503	147676	440065	49733	168121	169397	221365	184709	98881	194024	182815	67225	189572	296824	501404	125427	239504	70523	99748	49558	114251	88132	106425	52895	93550	185023	53724	156448	181878	80541	36337	62631	164317	71478	95182	81462	148077	41916	81176
TAG 51:0	TAG 51:0; TAG 16:0-17:0-18:0; [M+NH4]+	TAG	237	45646	44991	166412	138185	129636	138327	52424	57798	45992	189960	34852	55371	27640	43884	47486	42204	91858	45006	47991	30488	37816	130359	219257	136656	180901	114248	71368	49984	84457	81990	38694	51067	38733	43187	255535	43055	34774	29607	44177	67078	32733	44107	40398	54714	38816	55880
TAG 51:1	TAG 51:1; TAG 16:0-17:0-18:1; [M+NH4]+	TAG	238	900911	608230	4336841	2727821	4163501	3662056	968356	892997	455642	4445629	276317	584716	280586	503237	466083	436829	1134497	793545	547365	287886	472232	1698750	4021686	2025865	3357114	1870199	1093664	662583	1662576	1707205	343179	845755	274704	641789	3547878	638610	260241	158676	380248	864221	310261	367669	368518	715669	253936	550050
TAG 51:2	TAG 51:2; TAG 16:0-17:1-18:1; [M+NH4]+	TAG	239	3022178	2081571	11312114	6835060	12381203	9089820	2982048	2685374	1699416	14447178	959200	1717595	1024502	2074104	1102028	1005257	2926609	2071876	1290787	1247717	1792873	6233707	7734423	4176194	8284613	3292422	1943501	1737822	4851900	5358131	882426	2200696	878521	2220814	6675901	2501749	1123593	531273	886267	2348735	908283	1344551	1282638	2076783	578608	1279446
TAG 51:3	TAG 51:3; TAG 16:0-17:1-18:2; [M+NH4]+	TAG	240	2297457	2676243	5320328	4816940	8476788	5819573	1446982	2557693	2750211	14346271	1182086	1558248	1385124	3617946	1161568	1000082	2240999	1371189	1236592	2341719	3142119	9054435	4603933	2738204	2969739	1295192	762514	1267664	907447	2063276	831715	969771	1185779	1303576	2622726	3369050	1313618	644608	868950	2122203	826407	1408283	1886686	1860478	603159	1006236
TAG 51:4	TAG 51:4; TAG 15:0-18:2-18:2; [M+NH4]+	TAG	241	393401	958273	585392	822802	1172389	868552	204061	623062	1099169	3265064	418892	382967	427267	1566205	346715	463692	451400	240532	375515	1125181	1616729	4014020	787271	495808	457735	223444	98277	320404	73132	221715	204428	135907	433797	210636	389686	1079011	414586	226357	241711	526467	180894	429753	778855	451267	226403	213394
TAG 51:5	TAG 51:5; TAG 15:0-18:2-18:3; [M+NH4]+	TAG	242	48497	114968	62857	91906	128167	98311	17961	61577	125684	317573	42363	44046	54084	167446	35611	57376	60163	38607	53582	127789	176216	524366	83816	58117	55337	25735	11281	46810	12106	19850	19332	22089	58865	17627	40834	106736	49421	25989	30738	62884	21317	44271	85231	47678	18045	23301
TAG 52:1	TAG 52:1; TAG 16:0-18:0-18:1; [M+NH4]+	TAG	243	2888905	2427497	9349673	4655425	12265360	12129041	3250117	2970411	1545104	11731674	671658	2988791	1497535	2060631	2078770	1160539	4218172	2244682	1662363	1543505	1989017	13530737	7994542	7065024	6153349	10992269	6658531	4173593	6993566	4630055	1510067	3531807	1793627	1809376	20604479	3224193	1302782	537448	1458820	3752725	1437008	1499295	1292115	3534925	1684287	2470003
TAG 52:2	TAG 52:2; TAG 16:0-18:1-18:1; [M+NH4]+	TAG	244	36815534	29600545	88170719	38162686	138246933	101477878	45601384	35971634	23516904	141898688	7377186	32864930	25141413	29818982	14518200	8625094	43356373	20941548	13186513	25793365	29930833	118887583	49443221	43674444	52277798	82357488	59106774	48124795	121585849	71290132	18456158	44058686	21737695	27797564	162018722	51203903	19712095	6428396	12709797	33854447	18805936	20117303	17091046	36639256	13185225	23189786
TAG 52:3	TAG 52:3; TAG 16:0-18:1-18:2; [M+NH4]+	TAG	245	53650370	77125939	81358853	57882593	174760514	136067860	41088310	64074512	72871627	252888671	18923791	63077062	64463329	108104307	33881058	23631354	63737197	27470118	29664984	96329709	119174045	360135489	59430516	60183641	38906985	53437860	38659981	60805257	29086671	44832916	36672996	36939863	56580888	31349358	105672911	121923669	40064085	15679565	27128913	67214385	33003389	39057983	51240075	69416282	35379673	38129805
TAG 52:4 (1)	TAG 52:4 (1); TAG 16:1-18:1-18:2; [M+NH4]+	TAG	246	962022	2178713	1792345	1052288	3639585	2677954	737838	1791942	2565669	6452024	807140	1989048	1547350	4250768	1144158	568186	2095555	722048	778182	4093485	2886372	12080312	1049334	1171785	565627	649279	358365	1179124	617135	772389	828598	671357	1809439	534684	1537796	3432080	1506147	475224	639462	1684710	610889	801347	1860104	1751800	689549	751684
TAG 52:4 (2)	TAG 52:4 (2); TAG 16:0-18:2-18:2; [M+NH4]+	TAG	247	19347233	48798977	20238186	22142029	52592433	42743112	11146639	31564271	53582495	121880525	11995179	26293696	43552754	89649485	19954613	18710514	28612816	10440228	17226614	87698659	106992243	292932804	20641882	22699830	12026254	15522348	7740024	24375106	3298954	9182829	18223677	8734021	39421591	8619169	30879892	71793922	23533340	8960406	15214287	36885565	14173092	17857589	34816103	33261619	23875598	14797326
TAG 52:4 (3)	TAG 52:4 (3); TAG 16:0-16:0-20:4; [M+NH4]+	TAG	248	454516	764521	915094	371854	1735258	1855313	192472	602401	578642	1958319	214763	664156	937213	1288007	1061083	640118	628254	966026	346532	783850	1483670	3169369	505519	1285720	170493	341990	124505	473645	243348	293873	269153	308715	807225	159184	494211	700818	342194	220198	326206	802888	318613	607316	350976	787726	377325	422588
TAG 52:5	TAG 52:5; TAG 16:0-18:2-18:3; [M+NH4]+	TAG	249	1847588	5459456	1925846	2272925	5262285	4149300	996668	3026753	5448761	12274587	1134756	2562230	4260409	8950566	1755065	1726429	3228391	1104994	1769542	8817043	10654652	35874150	2084054	1901733	1016577	1152580	560947	2081139	303074	746192	1355114	892866	3579056	652441	2506206	6565059	2472915	804355	1333510	3555226	1243246	1454630	3875373	3086647	1794552	1312155
TAG 52:6	TAG 52:6; TAG 16:0-18:2-18:4; [M+NH4]+	TAG	250	214790	521786	249955	169258	643901	350449	87663	377539	515571	1019756	155269	299257	559120	897591	295607	167892	273584	236153	131189	910933	1021329	1674956	162785	272280	125536	141108	64932	280558	42777	96102	104681	74219	620041	46614	205321	655483	205818	109217	105317	199400	87674	230650	312037	229270	167866	111889
TAG 53:1	TAG 53:1; TAG 17:0-18:0-18:1; [M+NH4]+	TAG	251	121004	101125	400008	333484	423757	431209	139265	124334	101527	508509	65806	106293	57521	91722	89375	70533	159443	96509	92760	60691	84733	344132	519978	291373	597684	312775	176018	141631	199553	213773	66329	124519	74143	105410	512361	100219	62901	36694	73154	144370	56892	82141	72669	114966	64677	101837
TAG 53:2	TAG 53:2; TAG 16:0-18:1-19:1; [M+NH4]+	TAG	252	892863	676342	2453867	2199458	3007174	2657472	957492	864255	650537	4036355	376931	543127	345226	646437	337287	265298	702891	543297	379039	342197	569793	2074650	2833054	1287300	3430045	1248037	775557	770443	1243942	1424414	275453	705688	327593	809351	2494033	849080	389216	120097	268353	685179	291940	528332	444591	641778	181315	419581
TAG 53:3 (1)	TAG 53:3 (1); TAG 17:0-18:1-18:2; [M+NH4]+	TAG	253	3534553	3380122	7098960	7023407	9735628	7173593	2380278	3826395	3859275	14265779	1845212	2225968	1862472	4384410	1672776	1610127	3286814	2132990	1891502	3243902	3775859	8489225	6505002	3743147	4361415	2092597	1174188	1926272	1517985	3180150	1446107	1554270	1691569	2261404	4040243	4455462	2098268	1016925	1364594	3037993	1255059	2004046	2764849	2763539	1043367	1522274
TAG 53:3 (2)	TAG 53:3 (2); TAG 17:0-18:1-18:2; [M+NH4]+	TAG	254	336818	364460	446865	394154	634648	511196	246600	282281	338623	697914	150775	296707	333665	451511	251196	175992	270348	231754	196588	365319	466445	653669	378892	419994	352683	354659	231239	327894	177230	273856	228798	239060	271314	230331	396869	497599	251501	134220	171770	345445	195881	246319	299217	293912	230731	262604
TAG 53:3 (3)	TAG 53:3 (3); TAG 17:0-18:1-18:2; [M+NH4]+	TAG	255	1319415	1725645	2331626	3012008	4200752	3544265	1010137	1602055	1811680	7968646	944341	1035997	887727	2200578	751641	658287	1030642	757131	740700	1157105	2015114	6555459	3281474	1898791	2980181	1110972	634415	1217528	754338	1191765	538824	708231	920843	1054391	2086569	2141300	831737	480102	590732	1372883	548992	1277417	1164116	1309685	544609	687799
TAG 53:4 (1)	TAG 53:4 (1); TAG 17:1-18:1-18:2; [M+NH4]+	TAG	256	785921	1565494	1045157	1594440	2045901	1582699	363124	1190955	2009026	4866040	813435	759891	746462	2651830	649665	886468	843461	462247	701516	2035483	2724428	5343310	1457693	929324	836569	444526	191924	631895	145542	454810	410371	273105	771461	431615	791610	1885149	820133	479100	491396	972332	319193	756668	1402820	876060	482069	403509
TAG 53:4 (2)	TAG 53:4 (2); TAG 17:1-18:1-18:2; [M+NH4]+	TAG	257	544092	1036119	626212	1142728	1453857	1244355	304181	868598	1403734	4069014	609140	565320	572220	1865499	438543	447535	451948	327316	407927	1043651	1718672	5898994	1092940	765910	820875	381079	173719	537235	137756	315234	263433	199474	668489	362200	670037	1366471	595068	287815	309253	724718	253197	612732	847131	689664	369318	286463
TAG 53:5 (1)	TAG 53:5 (1); TAG 17:1-18:2-18:2; [M+NH4]+	TAG	258	86339	221567	101865	159635	282316	227672	64734	215144	344831	810853	169336	146201	171362	506518	94741	96463	115434	70916	74417	358786	420209	1978778	172822	117385	87145	61903	20281	83724	19055	59237	67705	38156	185725	63601	123358	365692	194947	61819	60710	166139	53017	132591	204108	153463	67559	58120
TAG 53:5 (2)	TAG 53:5 (2); TAG 16:0-17:1-20:4; [M+NH4]+	TAG	259	165858	325429	348495	253234	677170	514667	72639	269619	327259	1087224	172310	144716	307989	456679	219138	152512	201179	307156	129282	307065	552461	779474	300538	310699	118860	68317	10624	107123	36466	113271	64182	59672	196508	47772	115932	340650	141552	108460	64108	205798	68555	276391	148520	160477	62077	69215
TAG 53:6	TAG 53:6; TAG 15:0-18:2-20:4; [M+NH4]+	TAG	260	74324	280653	88276	113985	283745	178430	25685	194001	373117	640621	148079	115663	228561	567200	156927	209297	85139	125693	70573	285804	700016	774984	132138	144670	47605	23285	364	62489	3603	43052	36917	23450	194997	25572	33844	292204	100763	86905	53798	124915	50872	234845	158922	105051	71371	39034
TAG 54:1	TAG 54:1; TAG 16:0-18:0-20:1; [M+NH4]+	TAG	261	468531	398887	820474	609402	1303759	1540353	523510	464268	430538	1261608	263313	627426	395954	573445	501381	443265	626163	479285	408862	406877	449101	2551324	1006402	976816	850782	1379523	752143	624279	756021	645929	348621	522580	535966	310884	1752871	496366	398236	177080	438784	599757	351645	491382	301126	444386	438161	450436
TAG 54:2 (1)	TAG 54:2 (1); TAG 16:0-18:1-20:1; [M+NH4]+	TAG	262	32404663	26522168	49515125	31220489	65760200	53695394	36680077	31959929	24925552	68125302	10228529	28396151	24491504	27689630	15938280	11238600	34162483	20737984	14655361	25297640	27609643	59603243	36835579	31621712	38728350	51079787	40576965	37324855	64945532	48562402	20185244	31939492	21189355	25543449	72558782	39933991	21056329	8822089	15102735	26950466	19262133	20039589	17543899	30396336	16006039	21762828
TAG 54:2 (2)	TAG 54:2 (2); TAG 16:0-18:1-20:1; [M+NH4]+	TAG	263	1628413	1801629	2721241	1757187	5107344	5567598	1820345	1647927	1399344	6221740	660272	1935037	1307679	2043465	1091227	716926	1732044	1074823	954751	1507870	1691417	11737160	2585090	2564269	2094013	3209564	2072955	2170273	2563484	2025535	980670	1585022	1564403	1413797	6154522	2322139	1262902	549685	827275	1974536	1064379	1765747	996352	1735794	887778	1085602
TAG 54:3 (1)	TAG 54:3 (1); TAG 18:0-18:1-18:2; [M+NH4]+	TAG	264	41633085	49556822	48143680	43753316	75884152	65936938	34005221	47138671	51366687	91360984	20889466	45830347	46168242	64692994	30391011	24353966	44442848	25310653	26844791	61767484	66936119	106397664	44040479	41144063	32383738	40824789	32604667	44482146	24089021	37073857	34349950	29953006	42727906	29805694	61072586	69679977	35287198	18469023	26071488	44811281	29438698	32939879	40169592	47581276	33457601	32036898
TAG 54:3 (2)	TAG 54:3 (2); TAG 18:0-18:1-18:2; [M+NH4]+	TAG	265	5346528	7404598	6189201	4788148	14507750	14809970	5081366	6211096	6849795	24857329	2526962	6646697	5788357	10323485	3905910	2791897	5892121	2992474	3121068	7964605	9303618	65049829	6335279	7130046	4843846	7145657	3928097	6782013	8114162	5419630	3481684	4177307	6269646	3971835	13244718	10212117	5384223	1871555	2711166	7017498	3548871	6505491	4154858	6471966	3015059	3356480
TAG 54:4 (1)	TAG 54:4 (1); TAG 18:1-18:1-18:2; [M+NH4]+	TAG	266	23602009	42136262	22621812	25873016	44658993	38296505	14937421	32868303	46206565	72254555	16058193	28120375	40404787	65615127	22835577	22654115	30490627	14349869	19948142	64039275	68476794	116883288	24969707	25515220	15450043	20417302	10729447	27180829	5449444	13002933	23561063	11611586	38003680	12720407	32901911	56467175	26993000	12726381	19667206	36184307	17440386	20340500	33820968	33707818	28127888	18726775
TAG 54:4 (2)	TAG 54:4 (2); TAG 18:1-18:1-18:2; [M+NH4]+	TAG	267	4442474	9112121	4557734	4621876	11005070	12601001	3911978	7592087	10667075	29595557	4352954	9347043	9302972	19821696	4664654	3420205	5824504	2574088	4269089	14669118	17335398	131778292	5690043	6515464	3434492	4680493	2075982	6658254	2247941	3733874	4484942	2969271	10545243	3994600	9908273	15304127	8569012	3073438	2923519	9040866	3537239	8111938	6599053	9314618	3990208	3204241
TAG 54:4 (3)	TAG 54:4 (3); TAG 16:0-18:0-20:4; [M+NH4]+	TAG	268	336241	541405	496598	314855	1007633	1224170	297526	405064	380191	1118777	177160	473283	538100	693258	592617	367149	390593	484222	252719	407379	666642	1608646	462939	912856	179877	463795	203452	594499	251058	349185	191464	231551	588902	138632	480832	439377	250133	192953	245982	452964	226506	499529	263123	463941	339539	276809
TAG 54:5 (1)	TAG 54:5 (1); TAG 18:1-18:2-18:2; [M+NH4]+	TAG	269	2230696	6085547	2457424	2171196	4896594	5633032	1701556	4678194	8924222	18342005	3740808	6025565	7422668	18699905	3368201	2754834	4220040	1536822	3858470	17410660	17539031	154452141	3417384	3410354	1921751	2852772	819291	3521271	625856	1507863	2705087	1335421	8421579	1628184	5838921	10947545	7888210	2203115	1814311	7310968	2070891	4975753	6077783	6326440	2518572	1703289
TAG 54:5 (2)	TAG 54:5 (2); TAG 16:0-18:1-20:4; [M+NH4]+	TAG	270	2476287	6219397	3320030	1608585	9478279	7865003	1226233	4710577	5405581	12814287	1693766	4468841	8707243	10059760	4602641	2699803	3001988	4452438	1463563	5941537	12794533	20536390	2232565	5262729	723818	1073875	425380	2702982	830413	1378136	1626659	1308462	7154064	566514	2185290	7067003	2241215	1642378	1368852	3317025	1509787	5333509	2436043	3838633	2471184	1553239
TAG 54:6 (1)	TAG 54:6 (1); TAG 16:1-18:2-20:3; [M+NH4]+	TAG	271	525226	1077026	584238	417302	1496523	842984	195693	889651	1207223	2244707	387228	755789	1278157	2088733	682322	411821	643928	541052	304509	2048861	2194568	3314038	364662	650450	286151	331261	135665	711779	120977	225680	263964	174383	1476302	116373	500781	1542534	507062	276402	236548	508149	199503	508072	757531	592484	406267	262027
TAG 54:6 (2)	TAG 54:6 (2); TAG 18:1-18:2-18:3; [M+NH4]+	TAG	272	890320	2413645	1175029	980353	2098512	1972751	595176	1850066	3954676	6767642	1486655	2712189	2948196	8682003	1635188	1629439	1816307	787800	2202942	7727436	8968354	74093254	1525348	1591194	912227	1357244	290369	1588201	320664	538147	824322	617973	3319283	591135	2290153	4375085	3487771	850104	780572	2767218	905745	1688503	3088701	2508601	1265907	683562
TAG 54:6 (3)	TAG 54:6 (3); TAG 16:0-18:2-20:4; [M+NH4]+	TAG	273	2656082	10191419	2672513	1729660	9014592	6985005	1082541	7255311	11912749	18688842	3078014	5594201	16547740	23058781	7359252	5343500	3692044	4321892	2176401	14119322	35434701	40226757	2238713	5175870	666170	1194342	300616	2906971	423585	1049492	2338121	1011289	12843272	600289	1625697	11809342	3088465	2523439	2113996	4896257	1947282	7621771	4821068	4778903	4780698	1754848
TAG 54:6 (4)	TAG 54:6 (4); TAG 16:0-18:1-20:5; [M+NH4]+	TAG	274	130880	308948	201148	95150	377266	476029	60476	236456	245075	598541	87449	294737	408168	679304	267027	98668	171112	166446	94827	374100	580153	2475190	151115	246365	15035	45224	6087	84723	10317	70558	65054	64804	282739	33759	80564	232515	174721	55417	117292	228492	99106	232228	148522	250591	138864	116482
TAG 54:7 (1)	TAG 54:7 (1); TAG 18:2-18:2-18:3; [M+NH4]+	TAG	275	176870	595806	185394	178502	353949	317304	87720	414127	988945	1412365	303912	433777	713759	1939824	322300	333992	318887	141862	438298	2013805	2213159	12031708	252722	258306	193619	224036	51416	327827	19216	79121	152670	114285	711485	89226	381739	1038409	703464	191700	169560	485330	149348	240778	658545	445009	292367	116947
TAG 54:7 (2)	TAG 54:7 (2); TAG 16:0-18:2-20:5; [M+NH4]+	TAG	276	424989	1420643	365409	302060	1284198	736805	140359	1008603	1466346	1921695	340322	592084	1879354	2793153	620139	493582	500142	485189	265654	2540297	3427456	5615124	310117	443079	57996	94834	26256	312068	31143	92148	230267	98824	1653707	47855	160213	1530428	425903	255502	242694	433501	164181	498848	781879	473163	467983	172821
TAG 55:2 (1)	TAG 55:2 (1); TAG 18:0-19:0-18:2; [M+NH4]+	TAG	277	1458049	1117545	3453719	3227567	4023169	3713249	1610863	1565780	1155443	5489244	732157	999716	658857	1139124	668054	509367	1201188	904998	664723	685491	970550	2833948	4174354	1939268	4804781	1970914	1296536	1288338	1915529	2240572	563114	1079260	655014	1295908	3466262	1409920	690153	426021	540346	1126719	537555	904591	750298	1122588	447645	692569
TAG 55:2 (2)	TAG 55:2 (2); TAG 18:0-19:0-18:2; [M+NH4]+	TAG	278	58982	53349	86807	96975	129920	140121	47347	48401	43980	166784	34201	39626	33485	56490	38769	28446	39823	38469	38796	39323	49661	263809	110158	87016	99564	63746	33658	51675	46553	53619	27209	39828	33759	37054	80620	45551	38075	24922	32440	50073	28122	55283	36967	46461	27603	33789
TAG 55:3 (1)	TAG 55:3 (1); TAG 19:0-18:1-18:2; [M+NH4]+	TAG	279	1929307	2191475	2820347	4094332	4499989	3986379	1499557	2351965	2715903	7870635	1508325	1461488	1257236	2817627	1161468	1030733	1431570	1092351	1064834	1745130	2685030	6140916	4372078	2291449	3651781	1708926	904151	1738109	1002925	1817761	894989	971677	1269239	1525025	2692936	2848854	1378240	746707	916108	1907793	839808	1686501	1634967	1853077	913638	1013236
TAG 55:3 (2)	TAG 55:3 (2); TAG 19:0-18:1-18:2; [M+NH4]+	TAG	280	108002	116693	140010	178203	248053	282052	86740	117168	116323	502129	83428	99702	68855	165541	72093	63940	76010	65070	65012	97611	148878	754439	212598	167332	119423	98537	41584	79793	60301	86478	45024	58682	71213	72672	137165	124354	84725	41733	43537	118608	47661	118752	70661	99633	43833	50023
TAG 55:4	TAG 55:4; TAG 19:0-18:2-18:2; [M+NH4]+	TAG	281	768519	1335331	956369	1695039	1673664	1607555	458441	1208495	1901365	3856892	909953	795339	723079	2080288	624460	711932	666024	471494	583703	1383818	1879632	5079127	1596386	984719	1253601	577018	256339	824479	212981	516694	423885	313035	853227	602922	1007390	1691810	873143	445244	501177	1022800	391644	806571	1236836	949008	555018	430723
TAG 55:6	TAG 55:6; TAG 15:0-18:1-22:5; [M+NH4]+	TAG	282	118410	321878	134130	139310	363238	347837	44372	304138	376368	837598	184010	158317	257372	727469	191858	181705	90640	116622	78870	327344	607544	1091373	186854	224525	79755	34405	10107	92941	10328	60036	56886	29173	247483	35976	60501	454406	112107	104683	72686	189669	55528	325332	167934	171114	96050	65385
TAG 56:2 (1)	TAG 56:2 (1); TAG 18:0-18:1-20:1; [M+NH4]+	TAG	283	2504634	2652254	3513882	2517602	5862788	6162998	2588497	2500029	2298340	6951502	1086609	2768395	2021770	3108447	1624236	1171779	2427703	1595559	1372188	2281980	2558245	11483383	3417861	3156373	2633041	3905619	2525687	2904044	3151139	2744501	1557336	2062269	2254138	2025452	5794127	3274424	1918382	845238	1258828	2527027	1533761	2444524	1375371	2393991	1406920	1565659
TAG 56:2 (2)	TAG 56:2 (2); TAG 18:0-18:1-20:1; [M+NH4]+	TAG	284	250508	239068	294149	235008	477389	563475	180256	151797	162719	485643	104684	215102	148488	246134	201602	206193	171045	176654	181516	234275	284149	1493086	251754	301081	156672	278065	129686	232949	163138	206083	140540	173982	221806	97742	324822	219890	225791	91799	141195	204966	134032	224112	120347	175703	148062	148081
TAG 56:3 (1)	TAG 56:3 (1); TAG 18:0-20:1-18:2; [M+NH4]+	TAG	285	4670530	6760602	4066121	4371184	7345542	8345812	4220202	5642660	7044613	12753459	3522405	6131672	5688257	9675327	4319271	3570157	4978974	3146770	3698949	8179318	8571565	29665517	5417988	5816491	3784910	4841710	2880020	5429399	4049052	3957607	3837317	3211160	6507984	3877324	6443118	8560369	5861019	2615123	3195643	5824203	3614969	6847890	4441417	5508114	3788964	3493541
TAG 56:3 (2)	TAG 56:3 (2); TAG 18:0-20:1-18:2; [M+NH4]+	TAG	286	269895	351359	271326	242151	616063	704722	201808	272307	262430	933256	138549	303387	250367	465330	229673	207502	229782	198012	201301	367067	453294	3138569	314127	387786	153820	278840	122579	262977	127666	190452	156479	164679	293075	117244	401072	367888	280914	129316	142483	297186	169847	339645	168809	262507	168175	154463
TAG 56:4 (1)	TAG 56:4 (1); TAG 18:1-20:1-18:2; [M+NH4]+	TAG	287	3553862	6675286	3264129	3577501	7026714	6974504	3172488	6140763	7957768	12427603	4884863	6995140	6782154	12739509	4425478	3744915	4731165	2955900	3868225	9831599	10756876	34833532	4529349	5509981	3040296	3971805	1807794	5274491	1865337	3424308	4278007	2666762	8612387	3796169	6254546	9233319	7787687	3503839	3007058	6452684	3349686	7302467	5972538	6427764	4231058	2742579
TAG 56:4 (2)	TAG 56:4 (2); TAG 18:1-20:1-18:2; [M+NH4]+	TAG	288	511662	827747	340098	312443	812305	849448	272112	496804	638346	1969850	272272	591046	553945	1167301	410367	362099	364656	256949	352960	960908	1368585	8984193	360756	677521	168844	360773	126958	542389	79812	306174	263003	251016	745217	166725	428347	895843	557447	276362	393573	599731	379721	805167	382920	612276	262285	233809
TAG 56:5 (1)	TAG 56:5 (1); TAG 16:0-18:1-22:4; [M+NH4]+	TAG	289	2762811	5332627	2934582	2668188	4342759	4896074	2413450	4928688	7979962	11419643	5101313	6661831	7101307	13214871	3758406	3593377	4501191	2050177	4574199	12733392	11361594	46317387	4250482	3775771	2429836	3880849	1109581	4082830	978835	2195893	3687768	1709744	8076533	2442565	6223361	8719721	9062797	2950164	2493588	7116693	2552420	5463769	5847784	6377084	3179984	2147374
TAG 56:5 (2)	TAG 56:5 (2); TAG 18:0-18:2-20:3; [M+NH4]+	TAG	290	3796629	7972818	4874184	2708843	11373519	10009612	2040671	6722126	7714728	14301837	2885914	6495666	11047943	13060733	6524630	4348861	4709725	6531324	2218119	8560204	14552295	19128381	3630446	6898705	1154376	1749589	697736	4109206	1343275	2216844	2638496	1869771	9284323	954286	3404542	9424639	3686563	2647119	2241375	4893723	2413102	7214557	3672122	5741786	4046780	2349104
TAG 56:5 (3)	TAG 56:5 (3); TAG 16:0-18:1-22:4; [M+NH4]+	TAG	291	1163251	2840582	1542186	988848	4366654	3984621	707275	2041167	1829720	6785097	750542	2182210	2321467	4682529	2119690	1295922	1221569	1787878	769708	2326423	4145480	8392896	1460398	2650655	229838	568675	212230	1110915	229617	663927	623506	636639	2092409	236616	1038250	3004106	780369	738454	665905	1604235	743227	2581396	827269	2114675	1118581	629868
TAG 56:5 (4)	TAG 56:5 (4); TAG 18:0-18:1-20:4; [M+NH4]+	TAG	292	535978	1068981	544995	396590	1594668	1417730	259858	745920	861225	2175251	350345	824899	998414	1467531	690854	505820	582020	517541	323723	869207	1483727	3170437	636279	1040185	198734	254577	107577	510740	167639	310721	320076	263371	1281051	181143	651160	1129017	476968	345655	305830	626154	374963	1123119	480400	608147	511910	278148
TAG 56:6 (1)	TAG 56:6 (1); TAG 18:1-18:2-20:3; [M+NH4]+	TAG	293	1725980	3930902	2187064	1971622	3602797	3342456	1176390	3314064	6614429	9221542	3018680	4918631	5104762	13109086	3109550	3069933	3392298	1520141	4097713	11623795	11969622	51531042	2854726	3173133	1833259	2810720	542649	3294960	659699	1125080	1659168	1218813	5750339	1241565	4583353	6980448	6632028	1812379	1630188	5000088	1773533	3229318	5562688	4654030	2539935	1341732
TAG 56:6 (2)	TAG 56:6 (2); TAG 16:0-18:2-22:4; [M+NH4]+	TAG	294	1569070	5647980	1333889	1315386	5139909	4346765	753211	3803871	4849692	11287307	1494937	3204258	5252748	12774749	3606733	2733022	1662963	2183202	1197236	6085648	12000179	20823742	1422634	2948047	227393	585459	170983	1408728	232834	531129	1039519	520876	4588100	258574	835906	6183019	1369931	1193581	1209832	2453853	1023545	3885057	1851157	2933633	2131436	855796
TAG 56:7 (1)	TAG 56:7 (1); TAG 16:0-18:2-22:5; [M+NH4]+	TAG	295	957913	3350010	669190	695033	2487905	2055926	479849	2907137	4515335	6842018	1615389	2388831	5761003	10746308	2129306	1432763	1035649	976965	806104	6000514	9835802	18499805	795822	1459915	214068	503192	121840	996666	108331	390958	926806	291372	5362929	245541	551459	4383193	1483702	1279263	824353	1493949	743208	3219953	1933747	1722823	1503177	579824
TAG 56:7 (2)	TAG 56:7 (2); TAG 16:0-18:1-22:6; [M+NH4]+	TAG	296	1308943	3687385	1051628	698011	3176359	2444883	572631	3178956	2846811	6802154	936983	2428575	4096633	5893502	1826999	1442479	1175661	1184156	830969	3977461	7658727	11086298	1243969	1672944	128438	319467	88643	867780	85774	407249	485823	290983	2421517	261682	617407	2759945	1075331	730733	1115130	1529165	660297	3530474	1353610	1639305	2190883	603857
TAG 56:8 (1)	TAG 56:8 (1); TAG 18:1-18:2-20:5; [M+NH4]+	TAG	297	188892	838616	163529	181461	547514	420861	118899	704145	1565452	1693683	659665	646425	1914541	3841829	755398	516015	274177	259971	332988	2097173	4169413	7610910	212787	400625	57044	228167	23017	362647	19348	76768	261883	97613	1853861	98523	75204	1161656	569708	473485	265645	509869	265001	904490	680681	435548	484169	192413
TAG 56:8 (2)	TAG 56:8 (2); TAG 16:0-18:2-22:6; [M+NH4]+	TAG	298	989050	3373806	604153	512481	2006661	1751376	391027	3606120	4640316	5974911	1103490	2318055	4987589	10172048	1885188	1246443	1070924	926767	719344	6191236	9441547	14817653	783880	1047463	141999	265540	53022	657814	73691	278198	585744	226985	3279198	196566	363812	3116661	1167640	753747	940813	1304054	631887	1990730	2179167	1147779	2546214	463561
TAG 58:10 (1)	TAG 58:10 (1); TAG 18:2-20:4-20:4; [M+NH4]+	TAG	299	62617	277782	37435	45270	158575	147993	52308	425714	696461	629075	351774	337965	1149126	1867677	566884	232608	71995	129334	129930	846564	1236894	1673567	65491	189651	31157	78109	13879	142019	22167	29330	179878	43588	1248752	59893	28648	442330	209313	339900	143068	211448	127285	620193	290496	153829	319664	114876
TAG 58:10 (2)	TAG 58:10 (2); TAG 16:0-20:4-22:6; [M+NH4]+	TAG	300	43980	119998	38980	33422	138422	110035	24373	119466	183849	293556	64295	130423	360929	541174	227784	89381	119101	67504	29798	143836	378280	572357	58261	191241	33297	27237	978	63428	13420	46582	72476	51767	350693	31365	48937	174433	85386	93729	69953	146518	81237	276526	97107	90140	107307	62835
TAG 58:1	TAG 58:1; TAG 16:0-24:0-18:1; [M+NH4]+	TAG	301	42042	30121	62280	40537	85117	75348	32980	33309	35912	74816	20698	35134	30813	48134	41534	39109	40994	40274	48733	32586	35753	113373	47986	58924	55287	77324	44566	60440	56747	36787	26467	43075	28726	33689	55252	33200	54422	27053	42295	34629	28460	45865	33866	31310	29475	39543
TAG 58:3	TAG 58:3; TAG 16:0-24:1-18:2; [M+NH4]+	TAG	302	129372	115778	136425	134282	224059	224925	65427	72944	91233	215621	42953	83079	82280	150000	125804	162238	108457	117685	189347	221703	217016	1022335	137778	147007	74598	140994	60603	155313	32887	64844	37860	65775	73822	26375	109891	107614	169597	74430	55920	88876	50647	130101	90278	69544	71481	70689
TAG 58:4 (1)	TAG 58:4 (1); TAG 20:1-20:1-18:2; [M+NH4]+	TAG	303	349730	613681	259791	304564	602467	584548	250876	476379	628964	1038489	358442	513646	543152	1159076	462165	396883	297017	307596	349471	1068092	1110373	3443868	350957	527238	146697	320208	99734	388409	120707	196356	297063	184314	708392	129204	293031	738385	649461	317602	267319	456185	281078	744020	356433	512270	318494	218611
TAG 58:4 (2)	TAG 58:4 (2); TAG 20:1-20:1-18:2; [M+NH4]+	TAG	304	151038	190455	151643	134771	300815	343956	68961	143299	163016	338108	87658	199357	254816	233394	267522	177667	176162	178640	113560	135709	205192	653763	225894	354165	101794	93517	38647	129152	70543	114151	106163	96853	279718	63633	224603	156125	121556	110041	110619	148414	89508	210407	116187	142229	206815	105820
TAG 58:5	TAG 58:5; TAG 18:0-18:1-22:4; [M+NH4]+	TAG	305	1649470	3735350	1671937	1227151	4408436	4392404	994846	2928456	2817079	6532634	1196298	3110945	3391525	6285661	3119198	2135379	1689537	2655013	1133953	3526205	5455549	8057632	1804075	3316112	286145	854342	302484	1635086	276831	893151	976597	845709	2956959	377318	1317769	3973236	1249743	1152877	1088144	2189473	1101997	3515819	1192023	3026758	1825232	934141
TAG 58:6 (1)	TAG 58:6 (1); TAG 18:1-18:2-22:3; [M+NH4]+	TAG	306	2397467	6876655	1840314	1902501	5993431	5421705	1175345	5346306	6696391	10671033	2221574	4569934	6640569	14769716	5126957	4028624	2451455	3133079	1719079	8254511	13046415	17420530	2070371	3749605	382278	925570	263707	2063909	300661	880271	1696860	788493	5799119	433729	1276338	7767739	2159837	1826758	1801851	3423012	1494606	5079432	2623520	4142401	3445620	1279879
TAG 58:6 (2)	TAG 58:6 (2); TAG 18:0-18:2-22:4; [M+NH4]+	TAG	307	183453	474843	171820	183740	577465	554033	122292	361763	460291	1081665	228741	410186	491268	1184429	393937	260681	170084	228189	142884	514583	904603	2108850	193487	404356	61576	126311	37644	213232	42127	104018	167623	86193	593550	54877	198822	537460	183864	181433	135841	289688	128541	662973	175562	265012	199385	94008
TAG 58:7 (1)	TAG 58:7 (1); TAG 18:1-18:1-22:5; [M+NH4]+	TAG	308	1476614	4297095	986194	1165595	3172715	2701389	762640	3952286	5540540	6880752	2491026	3544620	6755464	11297341	2823860	2120058	1591177	1395251	1265565	7247991	9028139	14408182	1326525	1833265	362124	785258	210185	1547319	174722	653455	1477493	467096	6500478	371834	810609	5312985	2209481	1947602	1326518	2043883	1105558	3865107	2695903	2467016	2147565	852973
TAG 58:7 (2)	TAG 58:7 (2); TAG 18:1-18:2-22:4; [M+NH4]+	TAG	309	1785271	3567488	1414510	918546	3149075	2857325	915011	4142500	3260953	4886091	1433982	3052651	4560106	5569098	2326755	1967206	1551998	1769068	1068533	3708700	5589003	5643873	1698529	2150644	238694	536761	191448	1217541	160583	734210	863251	442723	2994586	438477	880577	3023563	1533809	1182077	1523354	1749660	980282	4314715	1757369	1939231	3057666	811459
TAG 58:8	TAG 58:8; TAG 18:2-18:2-22:4; [M+NH4]+	TAG	310	1937589	5243921	1109059	1003694	3604915	3200361	742165	6120082	7494644	8381786	2169203	4239885	7896548	13548281	3569817	2311148	2096034	1749042	1418867	8726495	11909231	12530056	1571885	2071582	288379	595563	115963	1376943	157426	562771	1205562	480554	5748232	397338	734975	4900094	2324409	1616484	1915763	2379282	1130610	3631673	3578357	2325237	5075345	921037
TAG 58:9	TAG 58:9; TAG 18:1-18:2-22:6; [M+NH4]+	TAG	311	141987	614082	102949	90812	409300	389633	83389	704917	1067178	1389162	428210	578825	1550063	2699028	616239	321246	218217	222945	155233	1132170	1894248	3625369	136624	352004	44034	98500	19705	211976	27804	73024	194550	73677	1406600	76577	100587	779227	364159	323212	184655	294995	151614	960032	414175	299797	316713	130229
TAG 60:10	TAG 60:10; TAG 20:3-20:3-20:4; [M+NH4]+	TAG	312	168390	619798	96451	123881	394759	349546	116609	947716	1599047	1344228	840698	813532	2573730	4078085	1286881	529610	204056	303861	299652	1874745	2704094	3420925	155343	423937	80131	206152	35121	325269	65693	85910	439471	109289	2559900	132575	143747	1004967	519344	694955	322211	454978	281909	1339922	625535	361340	694259	241507
TAG 60:4	TAG 60:4; TAG 18:1-24:1-18:2; [M+NH4]+	TAG	313	52623	52880	47121	39712	91785	72072	6945	14836	47037	100980	5323	15365	48522	71098	83507	80480	52462	30087	67373	80643	122761	482437	45662	78914	38870	36501	8578	82264	6130	6204	14082	31603	44135	13510	29945	45994	88468	39404	17726	41454	27958	56703	32395	13953	24165	10694
TAG 60:8	TAG 60:8; TAG 18:2-20:2-22:4; [M+NH4]+	TAG	314	340806	559899	309143	221385	545336	412202	134884	474540	797015	1042342	367079	589470	1357606	1369828	993745	479941	586457	312283	171491	737115	1221171	1566774	376008	1088707	244022	131307	60730	405575	94664	297969	347114	240049	1740704	137401	460797	790760	358757	446020	230824	438085	271573	807804	415699	369908	486909	211515
TAG 60:9	TAG 60:9; TAG 20:3-20:3-20:3; [M+NH4]+	TAG	315	312975	1019838	187213	202254	724725	718640	187608	1167212	1758253	1916529	836980	1128944	2543709	3599649	1146147	602148	385132	440131	290029	1712399	2621302	3265787	279319	661398	90250	223310	40289	418607	60184	139880	380587	155834	2256286	139289	198468	1223790	698115	643091	391731	554342	322756	1641744	695284	538915	685025	241581
CL 70:4	CL 70:4; CL 16:0-18:1-18:1-18:2; [M-H]-	CL	316	35254	45652	43339	41328	77073	94843	46322	64778	63733	78241	42333	64357	73980	82971	63409	41419	63321	57668	50647	25282	65838	46818	39145	66581	43778	55443	34770	51463	67437	54965	38875	41411	68985	41937	76107	32608	53749	29396	38436	44309	53716	78597	50213	25827	22967	41140
CL 70:5	CL 70:5; CL 16:0-18:2-18:1-18:2; [M-H]-	CL	317	44910	37922	51485	39393	90652	105388	47340	56282	79752	74731	41312	77391	75811	103061	71322	49577	72204	50670	52110	41312	80065	77118	46152	79802	59292	66716	39443	82462	62664	66596	52456	62021	101051	50417	68680	41754	57763	43402	47353	68950	48154	100731	88570	56264	32742	63233
CL 70:6	CL 70:6; CL 16:1-18:2-18:1-18:2; [M-H]-	CL	318	69579	95810	104632	53734	139940	147085	71150	76808	91993	71500	65803	122013	113126	126733	94854	46183	128944	77471	69247	101566	109304	75735	80957	93943	49749	94188	45610	75037	73578	62991	63817	103314	103427	91329	83783	50059	123925	52320	71797	88230	66178	113031	108124	97727	76484	137222
CL 70:7	CL 70:7; CL 16:1-18:2-18:2-18:2; [M-H]-	CL	319	151400	130437	160263	116496	216870	197318	122407	162012	153138	131278	109425	220476	187652	192218	144187	81078	197196	133634	155340	206392	138035	111589	132242	175514	80030	148108	75304	145967	184019	140785	135829	179792	202157	155555	148079	108710	236663	130221	142087	156465	136197	172373	172232	220013	187192	272173
CL 72:6	CL 72:6; CL 18:1-18:2-18:1-18:2; [M-H]-	CL	320	212373	317201	269194	214915	389837	414584	195682	263610	356940	318892	204476	393193	378658	427094	351775	239379	352207	262392	251755	250408	350780	345187	236858	311844	180739	295253	176332	309237	304175	246519	224222	307154	362529	279767	384405	223597	343623	176486	220080	269444	232993	409694	297843	249499	245319	297665
CL 72:7	CL 72:7; CL 18:1-18:2-18:2-18:2; [M-H]-	CL	321	769924	876273	723236	748233	1290065	1095013	639600	888917	1106716	1077353	767739	1224599	1101870	1336508	1222339	874030	911810	834157	946493	901093	908009	940463	796160	1103185	706508	1047577	629049	1152735	1071878	788506	841303	1009985	1287122	932961	1137853	792462	1062158	794116	785511	910292	754578	1149205	1026521	929386	1074055	1126473
CL 72:8	CL 72:8; CL 18:2-18:2-18:2-18:2; [M-H]-	CL	322	1640325	1082890	977600	1322784	1795959	1536017	1106185	1806003	1545022	1707861	1416551	1783987	1752378	2050681	2259466	1619485	1092601	1569458	2011322	1726683	1000871	1379302	1124010	2017654	1418714	1688472	1089364	2290609	1852468	1421448	1584939	1591592	2571934	1347026	1622959	1802831	1895619	2076776	1551542	1300003	1152381	1604252	1754853	1624468	2387326	1943753
CL 72:9	CL 72:9; CL 18:2-18:2-18:2-18:3; [M-H]-	CL	323	48392	12051	21080	32592	61834	37699	21488	55847	41351	43881	34126	62050	40933	81505	72851	44786	22216	23923	61522	63968	37414	35267	25874	85596	30608	46287	27770	61736	71161	22709	49517	71136	92918	31217	42635	62890	70177	73929	65013	72785	27890	28442	70739	62617	77499	71730
CL 74:7	CL 74:7; CL 18:1-18:2-18:1-20:3; [M-H]-	CL	324	58671	78822	55165	69053	91415	99605	53979	64537	92234	100946	57762	88642	83078	115375	96660	73003	95972	61420	65207	61009	86215	83861	78414	118205	55816	68863	51606	102461	91903	80453	75018	102803	114950	96917	118307	52095	98765	54784	77921	102963	57980	94580	75435	74968	78521	85385
CL 74:8	CL 74:8; CL 18:1-18:2-18:2-20:3; [M-H]-	CL	325	160378	186486	131266	209206	255643	230446	152286	213399	260409	292938	184474	215074	229672	354329	274436	208417	255327	163638	221225	207661	222248	210804	231733	291695	130484	189188	175837	269470	236937	194973	244343	251594	279309	238144	294351	199307	292542	222633	253007	267257	201154	238790	233811	231933	234662	218657
CL 74:9	CL 74:9; CL 18:2-18:2-18:2-20:3; [M-H]-	CL	326	172704	182234	157591	148633	225147	212419	126715	191418	218842	212508	128862	220588	231461	305853	241944	126199	224721	159225	193603	177488	182110	210358	193339	241181	87015	200745	113374	206589	181230	170078	166936	198833	297002	154824	275669	179240	229744	103684	154234	227104	130492	189974	226294	243661	223562	213275
CL 76:11	CL 76:11; CL 18:1-18:2-18:2-22:6; [M-H]-	CL	327	41801	76635	43782	23601	83182	112052	33216	40608	96460	75515	45328	78620	43784	118677	77352	38393	79796	44294	45409	28456	92017	53686	72694	77395	16754	70149	27915	45499	66160	52785	49116	22325	48761	85528	76227	21502	77465	17851	60454	81364	91466	100857	43286	53223	62195	77535
CL 76:12	CL 76:12; CL 18:2-18:2-18:2-22:6; [M-H]-	CL	328	43288	62910	51101	38398	78778	116583	27677	31159	101414	65286	38397	73339	59800	124306	72264	53215	76641	51109	53871	38838	97588	45008	46270	58674	27906	58221	39238	60940	80635	45651	56657	68699	52783	69669	80720	41467	78524	25328	57800	106653	84746	109992	79518	47074	60174	85260
CholesterolSulfate	CholesterolSulfate; [M-H]-	CholesterolSulfate	329	1297529	1865367	1188569	1225437	1325463	1662449	1232089	1106831	2398711	2280989	2163752	918306	1540588	1998782	1754857	2361478	1647223	1044122	2113451	1746097	2196159	2015481	1556193	1605721	822638	1401145	890835	1984165	1226641	1040880	1152809	1292082	1302030	1339250	1208608	948183	2328255	1374030	998435	1523526	1410667	2139245	1406136	923917	1393588	1674845
FA 15:0	FA 15:0; [M-H]-	FA	330	460874	349272	432957	1050034	458670	588996	311842	297034	569371	549326	505443	294309	559475	424515	283989	514379	341245	386251	809726	281953	421305	323457	839838	264964	643116	174892	238161	208405	199676	294884	220878	167474	353069	353723	154889	227552	332458	454524	288031	306055	296632	560468	570125	332598	229700	431880
FA 16:0	FA 16:0; [M-H]-	FA	331	19569318	16575820	17642252	28208089	20724838	27538171	19529349	13991193	21019157	22010781	14755777	19606736	41762070	26380379	20642365	19018733	21031494	16474074	23567911	20105280	24947293	18414952	20097062	16275563	14930773	15221198	22100197	17396114	14687947	12587724	18022060	14139700	31275931	17050974	12934721	15230206	16871893	20075079	14445762	18860793	22929079	41268709	24808371	23661280	20399597	28368620
FA 16:1	FA 16:1; [M-H]-	FA	332	1380476	995513	2183760	1682134	2078533	2812067	2586100	1094357	1656083	2090629	1295913	2545685	3830664	1514027	1042793	473201	1844919	1379099	1132280	1353475	871654	1364103	1377875	724173	1361737	1282469	2076704	1036136	2581905	1455968	1371858	1143231	2428554	1471017	931384	1281833	1346017	964524	602818	1031398	1365776	1439621	1722959	1499677	709539	1838581
FA 16:2	FA 16:2; [M-H]-	FA	333	29862	40826	25735	39563	32309	73124	41474	45333	114162	61877	75337	59316	250037	114952	39748	34062	44644	21232	39079	81113	92103	64515	33698	6342	17570	17387	29510	40141	11395	4123	51417	13927	144401	44348	11496	44094	73835	46561	19908	42944	49982	64702	115992	31381	40378	46518
FA 17:0	FA 17:0; [M-H]-	FA	334	875174	731837	881895	1968950	938410	1114113	725346	642001	1064615	1048068	1121102	618257	878188	870770	682906	774053	661018	636251	1081344	508197	851566	562601	1621261	726032	1612232	558247	681827	629943	508277	620004	520336	462851	980174	844156	503888	562777	648143	984314	588084	710143	635780	1324839	1164088	744922	664119	971050
FA 17:1	FA 17:1; [M-H]-	FA	335	468691	246694	735567	1189910	540652	717355	680009	301541	476760	594880	640095	418072	589594	337807	251536	156786	337294	367550	374541	237719	257244	229286	805338	223652	959319	233496	313106	220564	343955	378200	230417	223872	363695	557839	235365	231157	350060	322411	177359	285915	273995	427685	427168	313891	161515	403351
FA 18:1	FA 18:1; [M-H]-	FA	336	19376611	15623179	17650046	25793586	19895483	31381120	33824946	14997490	26866113	27425031	20227658	27912196	51867166	26146935	14405152	12017938	16223745	13140123	20953509	18678342	20423011	18786434	20779815	10529320	18708779	16949721	24166419	19201667	18625753	13965637	17330092	13133638	37187425	22340858	15580436	16505064	20315737	20763372	10060704	17114490	19866031	33885947	23697517	19907184	14767951	24076398
FA 18:2	FA 18:2; [M-H]-	FA	337	16348139	19264030	13097377	24422258	17010654	23932110	19158204	14395836	30525003	25839520	23445995	24210571	71711344	38570976	18573838	20533820	16177720	11913775	29593127	32078723	35819262	26286959	19597155	9933096	10464546	8627238	12530637	14900392	4993589	5912885	17059052	7670177	45329989	13431278	7334193	17724656	19279604	23054813	12614846	17118065	20130915	30769218	34505487	19038684	20793525	22280252
FA 18:3	FA 18:3; [M-H]-	FA	338	1084479	1527168	796713	1793165	1120611	1527522	1103428	954593	1986704	1630828	1248972	1146255	4811086	2233698	903087	1280397	1250437	779652	1958644	2432355	2500215	2232877	1344774	553482	832095	569009	702497	1069815	448557	354724	1112043	511759	2479438	729011	426175	1374870	1343604	1189770	788875	1252814	1189529	1435028	2561284	1253118	1239461	1298306
FA 18:4	FA 18:4; [M-H]-	FA	339	82183	83982	83011	103015	94775	69936	69160	49770	84487	62104	80964	84094	395152	87967	45958	56703	90973	107687	100600	129993	125059	100930	73468	41405	65560	35055	46126	95284	39621	34067	37403	24995	250181	28260	31961	60500	80979	50819	30048	46979	46169	61497	124113	58897	49525	78591
FA 19:1	FA 19:1; [M-H]-	FA	340	166340	106723	171190	341406	153940	226650	214383	107972	156624	240449	304096	154514	215286	149393	123354	83368	99419	110310	146480	84389	105234	87563	256147	108684	177203	83155	80839	94098	106646	131687	93852	104447	163257	173116	78204	89888	133717	166638	84161	130612	131506	245394	133330	161068	79978	180812
FA 20:1	FA 20:1; [M-H]-	FA	341	658237	582227	443113	673506	684709	811072	579632	336758	700074	727862	499390	554666	1021525	760090	508168	555307	470885	458617	892057	700982	881944	658213	594261	426745	295135	374004	290479	624345	240958	350044	425238	412404	900941	340169	301829	442044	752639	768474	369897	597505	650763	1209977	626229	579736	424764	704509
FA 20:2	FA 20:2; [M-H]-	FA	342	652229	964177	394355	862244	745340	1012335	717057	652002	1047889	1197649	898992	786053	1475784	1281209	836567	737866	552034	507317	828921	858245	1002470	964010	745619	509244	249838	325362	340053	549319	293936	339584	665025	334438	1354245	351094	369870	683255	584384	913053	611184	896590	703464	1512799	797739	996890	761516	862059
FA 20:3 (1)	FA 20:3 (1); [M-H]-	FA	343	538421	698474	439712	555073	704902	759149	603387	670807	959422	973880	960765	850495	2044579	1431508	665174	546737	614988	530980	703406	748205	922175	869555	569084	441369	253943	275572	162081	433622	252109	206756	549268	254838	2085046	237475	297945	636501	614776	707030	346060	552875	446016	1348960	758551	553499	567647	521122
FA 20:3 (2)	FA 20:3 (2); [M-H]-	FA	344	386181	336704	341069	342051	436818	646013	491470	270578	341083	473799	394777	520258	1740494	460309	333096	290011	249765	404308	364319	295892	375579	377154	417163	309344	198703	336563	202091	443220	285909	203652	222723	193009	702267	155419	227360	268524	254987	343286	226454	227646	290206	913010	260972	431500	354654	367597
FA 20:4	FA 20:4; [M-H]-	FA	345	9349727	10226347	8410985	9335754	11842084	15220103	8219303	9978508	16551301	17174541	16124011	18275784	58185668	23424709	17732579	12406890	9557698	10682315	12708572	11326628	18669436	16054964	9224449	10049831	6828747	6340157	3705522	9098789	5214818	3861993	9644494	4966025	32041590	7208587	5825134	10748911	9730160	14506463	6041890	8955972	8978686	22829388	13791236	8934027	11866333	10683912
FA 20:5	FA 20:5; [M-H]-	FA	346	715221	885647	610491	609271	868007	876105	521979	921024	1315361	844660	1063611	1340374	5479605	1838980	874310	622317	717437	771012	771936	1806517	1221799	2025713	627113	400017	300607	256703	143360	500087	333845	154853	767825	206314	2805804	202674	289265	895195	816856	670848	298753	343986	323001	721296	1634762	424564	797919	422331
FA 22:1	FA 22:1; [M-H]-	FA	347	74260	61045	69500	75272	96084	81044	37899	34039	68306	59517	48374	32415	62601	54402	61620	73405	56538	58666	111813	72775	76851	58804	61313	57382	38833	61700	35443	70907	32813	31509	38662	53796	60777	55523	36411	44406	86770	70588	40212	64359	66843	97934	55926	51277	49846	64899
FA 22:3	FA 22:3; [M-H]-	FA	348	61153	58133	46465	60596	67288	107999	75818	39870	55841	75674	59291	91563	127965	85224	60293	53704	41899	50511	58483	41023	70904	61162	74422	65985	33044	75340	46674	78563	56270	43575	29468	45769	69902	18772	45039	42439	37760	61664	43476	44304	53419	130788	37282	87067	61504	49060
FA 22:4	FA 22:4; [M-H]-	FA	349	1238589	2010404	854492	1299042	1879094	2666012	1517272	1684387	2908803	2970913	2768593	3282016	6612766	4915989	3090301	2659525	1426901	1906054	2086717	2239693	3337842	3121079	1442899	1210624	390730	661176	473580	1428843	435574	567100	1734338	750822	4518477	585962	672887	1873553	1537286	2670824	1491131	2166431	2033409	5497076	2226219	2391181	2379232	1732784
FA 22:5 (1)	FA 22:5 (1); [M-H]-	FA	350	920151	1140823	545398	1020237	1201564	1417142	967484	1017196	1615237	1531672	1391636	1503439	4877984	2628770	1186992	942157	827169	741176	1128328	1552951	1419363	1891079	879914	579352	272857	345367	335703	644304	302846	269620	1004393	360155	2975923	300563	319862	1060796	945425	1318863	770221	671191	740648	1520454	1571146	1014842	1023616	905363
FA 22:5 (2)	FA 22:5 (2); [M-H]-	FA	351	560584	811094	421646	559924	986661	1088316	827291	669913	621411	1033920	966296	1009347	2662068	945652	930804	904561	523324	658158	912417	516676	1215395	731745	829324	608178	250853	468563	327125	710861	318160	382502	410590	346698	1210901	603999	303456	406972	543565	1032683	1017812	712176	737791	3877583	447230	846947	1159097	897818
FA 22:6	FA 22:6; [M-H]-	FA	352	2491307	2796557	1677619	2522746	2840719	4554682	3074025	2971080	4868519	4036614	4100710	4483513	11373292	6664747	3380702	2482757	2815723	1892788	3024236	3307478	4402478	4020474	2699338	2123793	1317664	1932980	1732171	2013314	1484839	1393821	2602525	1371592	6967108	2481295	1579143	2344387	3283077	3798039	2854377	3383790	3860355	6055017	4616335	2677531	4342646	3630876
FA 24:0	FA 24:0; [M-H]-	FA	353	344908	229954	204222	269863	439331	297171	165596	268807	276171	284189	272853	191147	328611	251275	230674	287816	224780	200035	448339	207830	259871	236661	264499	302864	173797	199769	105211	253967	144337	129409	186325	152922	267114	193361	179116	186159	353289	274973	213018	176388	182881	394531	237075	176100	205135	300292
FA 24:1	FA 24:1; [M-H]-	FA	354	325496	220085	214325	252565	372291	319900	118325	120285	246986	234863	146356	137115	259773	248309	253801	280812	224075	209591	422254	306063	292999	255271	212892	292804	151041	218483	83856	372150	130530	127365	150234	180168	319244	171926	140346	221325	465038	380040	189832	143805	223281	367830	252646	152913	174556	248567
FA 24:4	FA 24:4; [M-H]-	FA	355	41202	47274	25167	39253	69661	108164	39360	34681	64907	82898	57672	68518	50399	126418	92594	64202	63617	40222	73988	54097	101569	61437	43460	56338	20402	50097	27089	80396	16336	33337	51345	58694	59736	67080	53596	52147	46518	76282	59735	125979	99184	215818	52018	58514	55672	79950
FA 24:5	FA 24:5; [M-H]-	FA	356	86642	91166	68474	83991	116061	182936	61959	44369	63275	89510	74397	120420	90733	147574	128616	120641	79107	111983	112692	68963	151469	89614	73481	71409	57139	73018	65585	127420	36263	64140	36591	68280	112990	64192	54690	62656	52976	93589	79942	119442	102569	341542	73485	112204	80976	108854
FA 24:6	FA 24:6; [M-H]-	FA	357	150463	138127	81501	146346	166689	215571	116558	93311	97341	148402	98441	161760	152547	203032	112034	109307	110851	103608	159508	125246	155021	140702	136450	51041	47362	57541	67553	102206	43643	55900	57884	45641	143459	30927	47332	88733	76157	87458	72426	103249	82933	186216	107879	96151	103040	91228
FA 26:1	FA 26:1; [M-H]-	FA	358	156995	88927	70277	94409	141104	105549	19240	36222	92771	53507	32274	12927	74263	71682	89068	115886	64116	89076	162246	121320	128940	95434	53402	66755	53985	59713	20956	154375	23669	25233	47463	47335	50228	40263	17745	73588	250178	131455	58774	18804	76107	111582	106994	26205	41031	81948
GM3 d42:1	GM3 d42:1; [M-H]-	GM3	359	114303	87714	90547	76883	140313	126078	62706	120964	109642	132443	78671	106048	113031	141078	139798	86008	112844	103505	124252	96463	109020	106963	84596	126458	71550	98887	54354	125695	102028	75465	94286	94791	121495	89292	115446	95645	143090	72005	107191	110792	73700	133195	98926	91323	125174	122293
LPI 18:0	LPI 18:0; [M-H]-	LPI	360	98739	128959	54404	123698	184935	62360	47119	100732	66104	195575	84884	124612	191648	147621	199698	44318	129002	46032	47422	40201	66124	74651	106506	260772	133640	54041	32019	173802	114436	79356	86448	62557	223601	128920	106326	174407	58782	104788	58684	79839	66753	123358	45066	60686	75871	66469
PE 32:1	PE 32:1; PE 16:0-16:1; [M-H]-	PE	361	306801	102312	512728	186132	410090	163847	171865	170006	62092	160972	53366	142646	101341	51101	108605	57774	213602	283384	217316	162356	58304	78387	159213	227065	120526	186707	98451	140510	545875	284722	93956	278378	110818	85797	210356	71650	125573	60562	63503	105849	43637	61207	72021	148479	66147	151020
PE 33:1	PE 33:1; PE 16:0-17:1; [M-H]-	PE	362	205410	58917	388990	219966	184396	87773	73094	117260	34566	115228	86369	49848	40006	18039	53420	38437	82358	160978	195996	56680	35439	40074	232193	126202	154116	68680	26332	51948	148363	138941	28610	85697	28610	42744	97196	22402	68720	57353	30001	36698	15241	41169	50237	50784	30335	46895
PE 34:1	PE 34:1; PE 16:0-18:1; [M-H]-	PE	363	3037635	1454516	3428283	1572771	2634165	1405367	1259574	1284477	948347	1439087	967037	1300201	1433822	846844	1244450	1336326	1532851	2334080	2427974	1937310	1758643	1530283	1665060	2095317	1444281	1809826	800213	1898511	2906355	1901184	810672	2205317	1144970	941639	1999728	766469	1538510	969181	755570	937759	444627	925600	928390	1393378	1029240	1249649
PE 34:2	PE 34:2; PE 16:0-18:2; [M-H]-	PE	364	10958438	6752602	7516777	8160286	7523948	4495114	3763750	8144156	6322314	7463549	4678000	6847032	6750648	6343169	7120694	7511593	5257361	6233260	11703620	11598730	8502838	8353463	6214457	6898397	4683961	5367834	2823932	8777707	4481819	4397205	5153294	5358144	6341670	3231898	5949068	4954253	6379733	5896220	5445058	4373311	2402190	3567992	7340250	6976517	9799046	5976251
PE 34:3 (1)	PE 34:3 (1); PE 16:0-18:3; [M-H]-	PE	365	370059	270983	323676	295386	278449	137394	93984	239354	193979	264616	133832	180504	227012	169994	253526	261717	295422	199063	452448	440980	348564	237137	183187	320857	90805	141771	77075	234746	138160	123453	154231	226557	172459	54142	136064	163342	186999	155214	157416	151981	61334	69647	273373	299653	233400	197095
PE 34:3 (2)	PE 34:3 (2); PE 16:0-18:3; [M-H]-	PE	366	247269	268266	271717	119393	246536	99815	73292	167653	90890	89541	82265	124432	131966	106491	91788	150108	103849	295602	184872	201418	149037	110900	115859	139850	294361	195253	107689	236624	245830	143805	72179	122497	117428	29031	165898	94322	168799	39751	49918	23667	52107	35449	123340	298566	120030	77220
PE 35:1	PE 35:1; PE 17:0-18:1; [M-H]-	PE	367	300052	149964	415682	371982	266814	151694	113532	168207	124898	202162	249132	101988	114040	85170	108221	147294	131381	222420	334705	130612	127791	117480	427616	254050	425037	158045	48680	171741	208029	207366	63422	155406	127884	105950	201360	64621	169766	140468	69002	75522	33108	100085	128629	102547	114817	116125
PE 35:2	PE 35:2; PE 17:0-18:2; [M-H]-	PE	368	669688	448778	590849	1268805	396252	266897	225569	640324	527551	554204	890690	303080	321607	280360	395665	535804	234962	380310	890361	451587	453430	373600	967292	447722	960551	287955	162325	493760	248761	293430	226357	249668	368904	228471	312310	246357	376677	480697	253034	166665	96873	233113	637290	315099	442241	326534
PE 35:4	PE 35:4; PE 15:0-20:4; [M-H]-	PE	369	166263	91325	161544	241330	116804	104521	84073	158690	129334	169211	256368	106574	105781	115149	129927	133858	87811	108272	206827	89556	78445	61961	215606	161734	177042	85897	50949	93890	93531	101561	65710	83895	144503	94908	76148	59752	107119	146791	88420	70165	59584	106079	162952	82545	112472	152439
PE 36:1	PE 36:1; PE 18:0-18:1; [M-H]-	PE	370	1005443	726612	1023615	558440	1013360	607680	459436	496913	594928	635792	566778	614459	862326	502671	542087	478616	638052	691315	934854	887965	755864	771851	736911	808627	479038	602514	259033	777055	681827	603040	346823	618426	802375	346261	815348	373010	698464	507965	341158	364887	206144	518842	459720	464144	482356	491361
PE 36:2	PE 36:2; PE 18:0-18:2; [M-H]-	PE	371	7246223	6140548	6015565	7106418	6262459	4509154	3721132	7488942	6843195	6681141	5144050	6276181	6681064	6104523	6633541	5410803	4939453	5010155	8476153	9133700	6590970	7423007	6565685	6274310	5392603	5561598	3385804	9265148	4568099	4047427	4510793	4592890	7778590	2515548	6826637	5398555	5454884	5837836	4385607	3514888	2275811	3481951	7430091	5557989	8009426	5452020
PE 36:3 (1)	PE 36:3 (1); PE 18:1-18:2; [M-H]-	PE	372	1086540	888213	597809	721983	674258	607362	808501	1149304	1282738	1207381	1621854	1228178	1887300	1064791	1175930	854190	619811	719878	1176814	2230950	1189806	1560850	538471	605417	649548	665517	328111	1038626	761686	531941	829743	720810	1287727	620625	555687	817898	1684315	1342685	560987	503771	351966	905274	1136282	736677	1043928	1021686
PE 36:3 (2)	PE 36:3 (2); PE 16:0-20:3; [M-H]-	PE	373	655333	431415	716523	545810	643969	362255	347030	562357	415361	623490	417819	511979	482661	434626	554147	401501	567160	547474	723817	641192	401368	495842	480488	607756	395533	544218	250844	709745	497269	443693	369023	555047	499960	231297	587334	419114	557023	387443	348003	305882	165013	266045	419902	491322	497546	457627
PE 36:4 (1)	PE 36:4 (1); PE 18:2-18:2; [M-H]-	PE	374	161600	138591	91277	140317	106075	94668	83568	275246	281153	252734	300925	171716	307611	244164	180496	120841	83188	68390	183844	341687	201719	310097	100312	82112	102994	94199	48943	182149	80423	65698	192138	74841	255361	73088	82052	137486	258185	229227	96661	82052	65998	147487	247403	107828	220503	110559
PE 36:4 (2)	PE 36:4 (2); PE 16:0-20:4; [M-H]-	PE	375	13757496	8999872	14531978	12344250	14487271	10509927	9284064	14358683	10439081	13499079	9362110	14640308	12695760	11351027	14296748	11499816	10573091	11816028	14326718	12422405	9635172	10950119	11623789	14216641	10667552	14712702	7779901	16071112	14356753	11040348	10473466	12708514	14185714	8803693	15526255	10981034	12985366	11342468	10761641	9081970	7778858	9249587	11277744	12059793	16570232	12354695
PE 36:5 (1)	PE 36:5 (1); PE 16:1-20:4; [M-H]-	PE	376	243295	115837	311140	123572	286864	206172	192985	221792	157998	213112	199544	335854	332174	148127	224883	97434	257997	298648	191029	211663	84135	158890	114689	181031	154168	257763	138628	218128	598805	276056	204187	279022	266664	138714	150684	137106	380733	186864	108759	130903	106400	124005	138205	167390	147454	252613
PE 36:5 (2)	PE 36:5 (2); PE 16:0-20:5; [M-H]-	PE	377	381590	135154	445663	377284	368687	219153	214621	306369	214505	261791	147094	357066	186757	210843	253867	152052	313834	213641	290492	292846	138943	163756	249705	271986	291374	382583	176852	386030	446534	224520	241418	249839	271053	130337	322680	179969	347835	167012	188441	149212	95349	67866	312180	215828	246393	224362
PE 37:4	PE 37:4; PE 17:0-20:4; [M-H]-	PE	378	1695058	1151837	2019733	2598093	1521873	1331331	1020850	2094109	1691638	2152799	3150742	1321292	1370245	1405240	1730062	1702062	1113432	1648854	2256729	1347945	1191628	1072318	2377211	2005915	2459422	1118934	738914	1533162	1452546	1561918	1070435	1205856	1662354	1171040	1378803	1101873	1511234	1923146	1067754	801836	735534	1212144	2056828	1021091	1654593	1492809
PE 37:5	PE 37:5; PE 17:1-20:4; [M-H]-	PE	379	87015	33934	81779	109538	82472	55375	55424	98448	64497	77120	192747	64725	74788	43764	66209	53380	48233	76388	97459	50143	32473	36039	117771	52607	156637	55424	23529	53073	78580	71113	47131	74882	63850	80800	32364	35020	110753	82031	42686	17978	30367	50697	67037	46076	57411	76753
PE 37:6	PE 37:6; PE 15:0-22:6; [M-H]-	PE	380	203750	168554	211456	412606	193186	201641	120618	176340	274838	301968	416075	202446	156967	259377	247039	297989	165298	196345	470228	131984	182667	122619	424611	249877	306683	107197	53974	138376	127156	170216	122469	124475	194722	221042	98476	103895	234365	322713	177741	169739	109372	260247	344443	134182	165047	335282
PE 38:2	PE 38:2; PE 18:0-20:2; [M-H]-	PE	381	92660	76215	82134	81838	97189	68430	51388	52433	79509	98875	87720	65809	80245	86258	98623	93022	71619	67739	93789	102162	72037	72633	86027	123266	67120	97528	55063	97151	77076	70140	65422	92132	100558	57720	63291	66207	78479	71941	76464	62443	39797	72760	64945	80773	82255	85477
PE 38:3	PE 38:3; PE 18:0-20:3; [M-H]-	PE	382	997676	734493	1182731	929912	989908	633559	679885	940757	713302	1016896	645680	916603	950258	793551	923283	548761	1053190	760675	1205752	875287	493439	931256	1074136	1052106	617451	841207	377089	941699	777249	778645	517016	833570	958311	383649	1440175	760064	974069	612519	593068	451984	265073	460622	684651	689111	949501	741088
PE 38:4 (1)	PE 38:4 (1); PE 16:0-22:4; [M-H]-	PE	383	606287	522190	734532	807312	999771	698118	467904	486950	334806	806217	470017	528294	459242	540090	922763	1044077	431612	753979	874912	482324	571823	512840	587033	1122288	611140	1464499	578811	1097275	1304206	495977	471355	726189	637809	585121	772179	504035	534763	492744	676608	532682	350005	631243	283000	814564	563408	660696
PE 38:4 (2)	PE 38:4 (2); PE 18:0-20:4; [M-H]-	PE	384	30540307	27840215	31651677	27986681	34063836	30262214	21726339	33569659	33066961	33113592	26779216	37166135	36928009	34826519	36724922	29123912	29412127	30604576	37854227	33142468	29259703	33891781	31014431	34491530	25626469	31431965	20196709	39649647	27344643	26813355	26557597	28800518	40504169	21385406	40521419	31558710	32040335	32531122	26205425	26657733	22910954	29150650	35366751	29470664	42655561	30408176
PE 38:5 (1)	PE 38:5 (1); PE 18:1-20:4; [M-H]-	PE	385	5238476	4030671	4731890	4605060	5513973	4424265	3991162	4567952	4705712	5916203	5973306	6536175	7385577	5110783	6754169	5284072	4149346	5399207	5965161	6286567	4285484	5673996	3622286	5037569	3494249	5209553	2692696	6220942	5987365	3705106	4066681	5093492	5814935	3209587	4626468	4745299	6948940	5287179	4266459	3099894	2809056	3912907	4162097	4820930	4894912	6015862
PE 38:5 (2)	PE 38:5 (2); PE 16:0-22:5; [M-H]-	PE	386	1486399	1394504	2408712	1856707	3590818	2719386	1754281	1317724	933730	2252261	1029854	1678283	1401733	1120405	2347449	1897793	1700642	1588265	1985473	966634	1373979	826972	1936995	3519364	2354409	5562373	3040908	3903699	4835379	2737722	1608394	2731999	1992997	4112245	2778225	1019943	1668065	1389494	2992809	1979067	1761731	4602297	938376	2039203	1875476	2485679
PE 38:6 (1)	PE 38:6 (1); PE 18:2-20:4; [M-H]-	PE	387	321882	175229	294342	261366	340871	304754	219738	401508	390868	358554	399290	286103	383417	275611	265132	178931	202299	191118	272150	302566	209876	341705	205509	232726	336103	376467	200337	459451	377975	194668	241564	191877	373900	159111	252428	179186	355102	236254	169616	179097	128491	206854	277088	201205	312220	234938
PE 38:6 (2)	PE 38:6 (2); PE 16:0-22:6; [M-H]-	PE	388	11585118	12812423	13039823	12426419	14836733	16985874	11575130	11338228	16273549	16341781	12210257	17338119	15176632	21049204	19023695	16450099	19150478	13059243	15858967	14830778	14665351	13545137	11962015	17215713	11229369	16383096	12016245	17651929	16060612	13840828	14998885	16515278	18772668	19346930	15534216	13263602	18313786	14358178	17718925	18971700	16753750	19462974	16171314	14308824	17333929	20585601
PE 38:7	PE 38:7; PE 16:1-22:6; [M-H]-	PE	389	108292	71219	142706	58914	160898	156887	134571	87810	143498	147018	166448	238493	187096	150578	171695	62138	195612	153723	99222	116874	63836	95322	63958	110410	91097	144405	82578	123576	293769	158765	135958	168821	177386	157215	82042	91202	274769	100616	94276	104313	110391	115755	123288	90518	91658	205834
PE 39:4 (1)	PE 39:4 (1); PE 19:0-20:4; [M-H]-	PE	390	214878	187012	299456	240090	187135	212212	163198	249658	270954	282403	373188	198589	275304	279180	276563	249310	264126	231908	256167	235426	274361	184341	254369	212218	203515	163980	104710	176684	201599	230840	130177	231631	189656	193179	184544	165260	245732	250711	156010	142902	110175	171224	234250	187176	211836	196498
PE 39:4 (2)	PE 39:4 (2); PE 19:0-20:4; [M-H]-	PE	391	251766	197639	214009	242223	249874	188596	136199	270865	279887	301773	368598	202648	265462	283692	324786	288531	176612	247548	323420	266539	231118	204396	235015	305176	229511	225733	114233	312458	188538	197352	138682	202391	252928	158648	208726	187085	251319	286295	192545	151949	143521	209128	272518	197487	280900	259657
PE 39:5	PE 39:5; PE 17:0-22:5; [M-H]-	PE	392	178424	141047	218511	373090	207776	167915	131505	204248	177029	267623	431357	177386	170599	158937	211106	190490	137517	176750	245060	146398	100853	115499	300499	222689	262029	132374	82668	174389	211614	176312	141065	139333	180532	162126	159529	138762	205742	220942	131585	84973	68395	127156	162861	146333	133057	191860
PE 39:6	PE 39:6; PE 17:0-22:6; [M-H]-	PE	393	592983	606961	749930	1227881	676814	944536	466581	560006	1051952	909765	1232550	609273	527036	879487	817789	788332	674838	605811	929689	415563	615180	396356	1341875	936886	1197387	587350	424353	607200	603995	632469	475821	491201	755520	940295	529186	430882	730033	811722	634559	598614	568403	1051270	887975	425108	634626	882304
PE 40:4	PE 40:4; PE 18:0-22:4; [M-H]-	PE	394	779619	633201	849330	726864	1122211	848718	587915	697094	622839	1045534	665583	862506	903202	732330	1084880	690497	596761	691319	940650	675723	564271	669356	873561	1128354	476776	969904	464257	988630	872595	588524	611053	746940	942876	506650	1175529	705674	701037	683333	681182	569168	419856	812599	434714	712039	787534	631958
PE 40:5 (1)	PE 40:5 (1); PE 18:0-22:5; [M-H]-	PE	395	1566155	1323096	1465949	1720805	1922362	1335523	1122821	1284755	1212352	1816961	1216315	1548507	1682268	1634775	1694474	1160714	1233703	1222248	1733514	1364063	933339	1392156	1614468	1694389	777460	1154692	784650	1803973	1295801	1065640	1283385	1340779	1825495	724092	2075342	1504874	1364835	1402262	1148888	815330	620280	849535	1101311	1330483	1188888	1308934
PE 40:5 (2)	PE 40:5 (2); PE 18:0-22:5; [M-H]-	PE	396	753379	968237	1332929	864795	2170521	1562845	1107097	874923	864897	1527114	873625	1071412	1495794	791137	1507940	878700	1289158	800919	1148026	595552	872920	608961	1693822	1973016	762412	1817565	1072037	1627021	1636424	1340123	1013244	1336906	1352672	2129164	1957734	702042	1085181	963513	1744666	937413	1272536	2835565	408502	1044863	1497391	1490075
PE 40:6 (1)	PE 40:6 (1); PE 20:2-20:4; [M-H]-	PE	397	189174	178201	107168	133495	155179	145170	139431	201815	232253	242127	409046	227738	327162	249841	324461	281377	141215	186947	242999	337962	159582	258489	96442	155317	114738	122214	94680	230816	191727	151980	211404	206044	257911	144812	126719	194226	251384	297878	158972	152735	126682	176307	218936	202502	202093	268032
PE 40:6 (2)	PE 40:6 (2); PE 18:0-22:6; [M-H]-	PE	398	7646061	9285121	8956680	8389302	11475485	12005321	6616596	7756382	12872832	10469176	7252560	11215288	11646167	14201452	12431799	9409969	12603658	8477206	11162444	8421519	9489208	9045514	10789346	11676959	6933229	9677479	7336595	11423048	8596648	8002326	9094700	8887431	13307718	9870662	12983287	9573617	11202354	9135992	9823256	10755979	10381914	11152730	11651900	8506197	11744740	12217508
PE 40:7	PE 40:7; PE 18:1-22:6; [M-H]-	PE	399	699937	877341	705689	597844	813895	1069858	921061	749438	1329584	1145245	1505510	1560248	1964727	1519539	1566020	1004039	1142620	945809	969135	1154025	994220	1054964	585903	829500	659012	871122	625159	1009029	1252273	811487	1005806	1119111	1511957	1340162	779051	882870	2008696	1282775	852779	980192	1086986	1611217	1016791	824051	996696	1644518
PE 40:8	PE 40:8; PE 20:4-20:4; [M-H]-	PE	400	109760	71894	92058	75122	107698	133436	80108	114360	188483	142611	148608	109270	156112	159718	133885	66610	95003	64033	99664	85081	99570	113957	79404	93097	107039	141824	85888	145154	125476	82736	120405	76071	187670	75882	90115	73473	138560	91999	77173	88959	88293	140335	119579	75509	111616	109688
PE 34:2e	PE 34:2e; PE 16:1e/18:1; [M-H]-	PEe	401	80023	77950	94473	84297	95428	105489	75059	83913	84660	92720	87325	104855	88584	74707	87429	63262	105421	59641	99590	104310	72001	75354	94609	125204	70684	93932	73646	100999	83904	83509	80212	103122	114957	84350	120206	70447	128459	75896	79782	83590	62140	99516	80936	96509	112549	107977
PE 36:5e	PE 36:5e; PE 16:1e/20:4; [M-H]-	PEe	402	1709871	1328990	1589805	1272112	1965321	1923840	1157821	1551963	1620922	2006728	1597444	2060091	1695055	1822645	2010531	1547609	1675992	1499174	2060356	1741586	1381398	1463784	1403398	2119553	1121578	1797279	1214261	2045020	1494289	1406108	1518976	1737642	2058733	1364409	1787034	1524285	2131546	1457237	1545450	1600370	1271560	1895239	1531190	1701796	1945337	1798350
PE 38:5e (1)	PE 38:5e (1); PE 16:1e/22:4; [M-H]-	PEe	403	608837	438207	548470	436796	731194	697422	440568	557222	469705	668542	484391	682649	613194	622857	709704	542512	495565	596341	662014	567116	472712	577709	458925	711060	394976	617249	411336	717381	475858	447221	564999	556796	738347	444783	583303	502924	624837	549199	488188	581714	419911	709464	409001	560806	669414	542958
PE 38:5e (2)	PE 38:5e (2); PE 18:1e/20:4; [M-H]-	PEe	404	1684642	1300135	1518858	1233293	1975760	1989643	1141253	1553531	1883573	1906180	1527535	1804859	1935623	1909055	1987196	1448269	1437122	1504731	2133841	1523178	1628035	1657924	1346188	2017899	1132782	1951244	1136537	1828769	1432246	1251652	1363781	1435643	2072642	1189643	1927861	1335112	1719041	1137561	1421425	1620787	1057213	1918206	1438471	1382987	1858276	1546360
PE 38:6e	PE 38:6e; PE 18:2e/20:4; [M-H]-	PEe	405	625698	417728	560110	477831	662129	680013	408212	492682	580177	663081	550043	705818	579144	664155	690832	531134	473673	528871	703302	632081	506240	559630	476633	754415	400470	628208	448709	653464	472967	494952	551954	552018	678218	366967	620259	555273	731360	495772	413425	511084	408027	561907	480077	570164	638867	584330
PE 38:7e	PE 38:7e; PE 16:1e/22:6; [M-H]-	PEe	406	200108	198994	211652	184418	245331	327171	148084	159946	305899	275891	218863	314518	277361	362979	304385	278225	301783	228841	265539	252975	300768	205703	241738	300450	138812	212708	138703	245144	193272	195446	209999	236078	307339	308007	185263	185690	311411	194916	270812	361147	258926	362951	262299	210592	281471	330255
PE 40:5e (1)	PE 40:5e (1); PE 18:1e/22:4; [M-H]-	PEe	407	306303	211795	274796	201769	361754	397390	213826	287159	292025	342497	225859	280925	341914	316296	320651	243022	216503	301792	313843	265362	274725	313752	215885	318371	198328	298958	201322	297827	221359	207018	274336	232142	383423	181762	342670	213659	250729	207562	204731	271301	168639	348211	194091	236644	295720	237960
PE 40:5e (2)	PE 40:5e (2); PE 20:1e/20:4; [M-H]-	PEe	408	68487	62169	51844	50614	81318	65945	42405	48803	49900	54848	55394	57917	73532	64377	64767	53432	38338	47369	79491	60829	48598	64627	56975	67596	48320	67439	32136	76919	48060	40232	51429	53576	64684	38633	46185	50346	57870	44597	56525	42686	37875	71952	46616	47531	77911	71550
PE 40:6e	PE 40:6e; PE 18:1e/22:5; [M-H]-	PEe	409	149129	100360	120726	119593	171157	177361	107692	124189	134775	165408	117108	148896	138701	176891	172981	115569	131800	110981	177344	126905	130348	139062	121085	149257	72518	136947	87779	152083	86227	84504	124239	113024	179153	66718	149980	116157	134066	99160	106562	122670	79234	126877	101791	102816	132033	108735
PE 40:7e	PE 40:7e; PE 18:1e/22:6; [M-H]-	PEe	410	190357	172419	170256	145878	219501	266566	142906	144715	273222	217477	168566	224275	204011	283755	214977	189784	227381	201837	223500	173642	230794	185971	170477	240375	115293	189874	139156	186289	164993	135630	186626	170640	259112	213206	185291	146907	232630	128978	220982	308571	187448	304677	219509	165556	214830	265036
PG 34:1	PG 34:1; PG 16:0-18:1; [M-H]-	PG	411	832235	581125	847563	734465	1286882	1241452	686326	1077969	935197	1091392	622340	1236775	990636	1072218	1135727	662401	905201	653810	932933	702570	687191	693896	692472	1061587	633730	1011639	563439	1351320	1033892	723449	817603	756790	1130213	729643	1019879	598566	1097094	683552	764235	881556	607637	907130	816165	835210	1083743	1004175
PG 34:2	PG 34:2; PG 16:0-18:2; [M-H]-	PG	412	137163	129683	131849	129955	168349	168974	87665	151125	197419	187373	132059	170045	179432	206991	227795	148602	127303	122313	204546	160511	158974	156950	115586	165308	122772	172740	119908	223498	142954	89839	124041	103941	203770	95065	126387	112111	179072	131551	159623	170192	132647	167268	187337	154799	238739	219283
PG 36:2	PG 36:2; PG 18:0-18:2; [M-H]-	PG	413	267467	167622	225199	213097	277888	294459	204800	355585	305008	384585	282505	535450	329906	417814	484833	199989	220685	213401	330665	194573	236767	221738	253508	398631	162686	299007	153901	421769	225611	154016	267099	244345	610144	231727	339899	255965	245308	251300	264478	238006	175589	252182	279035	292011	432826	316542
PG 36:3	PG 36:3; PG 18:1-18:2; [M-H]-	PG	414	72788	52467	63742	53020	85649	71928	39292	52951	61681	73591	56153	58427	63350	61236	75359	51767	62199	58378	90480	71229	51559	55331	69689	84848	45491	73438	36588	79438	56410	46395	46144	69734	73959	39537	62084	55398	88700	59403	63871	49863	41202	48982	59829	65235	74726	72628
PG 36:4	PG 36:4; PG 18:2-18:2; [M-H]-	PG	415	37764	37041	39579	31312	47472	36457	15083	29200	47188	41334	32371	30094	33273	46745	42219	43627	29708	35532	59794	72416	43499	37368	28125	44082	20053	36928	18701	46600	24472	20769	29483	27421	43564	15309	28659	39311	59971	30532	41712	28490	24647	18956	44041	39204	42627	42238
PG 40:7	PG 40:7; PG 18:1-22:6; [M-H]-	PG	416	59481	40385	41946	59733	66183	59088	48416	54468	50006	79826	50856	56086	63737	58159	56438	58662	51819	43164	69056	40846	47230	42891	51313	54082	23202	37539	21333	45584	40685	35037	39718	53155	79099	38751	50350	34160	69547	40469	47270	37638	38341	56377	40321	46725	54121	56004
PG 40:8	PG 40:8; PG 18:2-22:6; [M-H]-	PG	417	64880	51736	33877	50461	51184	51645	33505	43922	73683	79180	49309	55908	83389	103355	71494	70303	45117	42118	69881	64185	72940	66972	33398	43924	23868	27795	13735	40475	18208	24483	53152	41737	95054	24881	22437	42518	69292	51756	42324	43551	43371	38253	56018	50411	60185	63221
PG 42:10	PG 42:10; PG 20:4-22:6; [M-H]-	PG	418	53889	30583	27852	29641	45740	55205	32901	41205	73548	58089	68301	69868	99765	92600	94725	60024	40000	53323	65901	46809	52567	68147	23519	49517	23470	27801	18200	49887	21894	23538	42418	46020	97908	26758	31098	44556	68534	52398	31714	42307	45898	42649	47722	43707	46874	62214
PG 44:11	PG 44:11; PG 22:5-22:6; [M-H]-	PG	419	113050	60383	51639	71141	104397	77481	93740	69196	52901	120335	96626	94025	115626	65881	111217	78467	55857	67482	141867	44597	58201	58070	94630	103753	54812	66016	40845	102162	49145	97921	60273	113742	120722	93239	95980	49445	79601	92315	97222	88995	70158	145966	35455	78235	90361	97968
PG 44:12	PG 44:12; PG 22:6-22:6; [M-H]-	PG	420	185577	78835	62871	92922	84662	121359	148911	181892	205634	188080	200063	271640	245883	244969	213155	92555	147848	96182	179045	163850	111027	152227	113448	72074	61772	38495	33099	95808	33319	78484	162643	131138	236152	94088	124442	103304	268662	169476	99363	139488	134071	93036	200882	109021	178099	146167
PI 32:0	PI 32:0; PI 16:0-16:0; [M-H]-	PI	421	206882	78263	203484	56050	135031	95415	51209	59295	65813	59327	37475	53680	61961	57399	89363	57152	89409	87584	111992	87383	84309	53784	80146	142997	49122	79350	43050	67045	107287	72900	52222	75790	51811	56739	82293	38174	77775	40579	45508	59638	27400	52852	46679	94333	52511	90790
PI 32:1	PI 32:1; PI 16:0-16:1; [M-H]-	PI	422	88799	29324	167502	38009	124351	74236	42249	34488	28764	46515	16647	30051	34795	25450	46602	24829	85048	106677	61757	41783	30352	32455	35484	82265	52717	79919	39069	47581	207026	95817	26338	76877	32462	23137	48452	20716	50840	28270	14710	38843	16446	19413	26060	48718	12024	62147
PI 34:2	PI 34:2; PI 16:0-18:2; [M-H]-	PI	423	1503019	1051943	1141529	852958	1284796	1003510	546065	815621	1119302	1019404	651918	689823	816104	1052879	1301214	1410586	1150238	1023063	1589511	1815310	1555313	1116392	650808	1489584	966014	1372672	732913	1310989	1247854	756299	633340	946876	1018531	584693	632832	707466	1217849	904845	755465	1031547	610578	857781	1122641	1234578	1017076	1483065
PI 35:2	PI 35:2; PI 17:0-18:2; [M-H]-	PI	424	226082	126613	176941	212172	158688	129554	50296	118673	201903	102665	252843	34256	72058	103244	82130	130333	90258	125571	215646	121877	197180	86744	221868	159723	319576	93442	47764	94501	89966	104258	41073	67206	92364	76125	56443	56448	115319	125017	52048	71543	32665	105874	174989	91683	71266	130382
PI 36:1	PI 36:1; PI 18:0-18:1; [M-H]-	PI	425	318449	234268	337249	102623	342253	205185	90072	101419	198619	138083	132752	79292	199779	96066	110656	79738	213119	245847	227775	203321	215039	186163	226828	203872	151184	135957	73787	151716	230321	184078	53512	203790	177372	85018	190945	95687	193663	111114	51154	105113	47933	139547	94239	107538	72961	133248
PI 36:2	PI 36:2; PI 18:0-18:2; [M-H]-	PI	426	4843303	3412084	2753648	1493849	2972487	2952392	1298364	2365482	5493733	1667098	2988125	1078607	2749687	3639121	2028530	1704724	2772869	2520188	3069225	4411909	5704027	3098518	2112373	2809096	1902751	1821222	1158235	1817711	1553456	1666537	1030292	1988467	2430263	1164754	1875781	1487326	2585106	1956166	837472	1837290	711880	2331106	3437932	2348221	1360123	2738487
PI 36:3 (1)	PI 36:3 (1); PI 18:1-18:2; [M-H]-	PI	427	116972	116214	60371	74317	89293	109730	80908	139164	205080	203804	205772	133867	183835	147847	126679	93592	78235	68698	113193	245085	152809	195814	70375	72843	98261	100809	65352	143715	119389	66025	90432	98934	209742	86461	76348	127104	288721	250710	63946	82603	91163	189286	128259	91040	85838	143905
PI 36:3 (2)	PI 36:3 (2); PI 16:0-20:3; [M-H]-	PI	428	158974	74334	169266	152180	172986	120054	117829	147512	116141	169396	207500	96854	83919	94827	141658	91251	137060	108749	140763	120276	87505	77631	93685	184482	186332	302060	140451	206326	359173	131186	103484	162688	138095	111241	129723	75433	195859	113873	108809	94158	66619	104765	94144	124320	120502	186201
PI 36:4	PI 36:4; PI 16:0-20:4; [M-H]-	PI	429	2232249	1256996	2580633	2111199	3127458	2434987	1833315	2272299	1539647	2992107	1326257	2907995	1759646	2048051	3478484	2592443	2095988	2415640	2576724	2185024	1449050	1412732	1290233	3520358	2629884	4526708	2429882	4368172	5483137	2298072	2293362	2569500	2892912	2379589	2178763	1696760	2990814	2406764	2854743	2418387	2270303	2196727	1787075	2739538	2904710	3104897
PI 37:4	PI 37:4; PI 17:0-20:4; [M-H]-	PI	430	867238	560604	1095209	1365169	1325635	1167024	569566	1008838	1121899	1400368	1712333	770054	683987	939639	1259776	1045677	695874	894500	1317748	649708	641482	433270	1262301	1529688	1519217	854920	500233	862492	1181562	914622	683229	619982	957992	1070313	582822	525354	1013442	946535	806647	729818	653577	1111116	983941	627992	827791	1096622
PI 38:3 (1)	PI 38:3 (1); PI 18:0-20:3; [M-H]-	PI	431	2087966	1311656	2133758	1536606	2071527	1732690	1388915	1671075	1655597	1403330	1274230	1022446	1330223	1789309	1667537	724023	2361231	1338905	1870914	1334154	1157146	1724508	1769197	2042689	1225368	1645454	829853	1405581	2005788	1373276	882585	1801447	1669273	1188402	2336056	955265	2390687	1067847	827260	879158	555838	1035515	1389562	1429232	1132657	2055836
PI 38:3 (2)	PI 38:3 (2); PI 18:0-20:3; [M-H]-	PI	432	309479	387797	599237	349576	501078	407999	526660	294605	256751	362016	269244	337383	650988	210413	297858	127307	496467	232982	271159	275572	219915	368093	617241	477388	341394	656655	225748	419921	1150722	401549	211533	506349	384022	384147	829525	173150	394035	186355	264395	150470	154422	352704	178373	285458	353692	355405
PI 38:4	PI 38:4; PI 18:0-20:4; [M-H]-	PI	433	40025144	39873039	43320955	39955792	53274508	50655636	31970910	44001692	51628342	50997732	38147425	52578375	45912762	54378787	55947561	43185834	45586066	40617730	49649741	41829286	39397906	44024400	43501978	56183480	34754069	46456597	32725609	49104380	44090759	37503661	42188123	43130376	56923698	47197964	54010974	43168801	51489462	41083393	45539134	47293580	41612041	52001265	47680776	41467920	56856956	49818874
PI 38:5 (1)	PI 38:5 (1); PI 18:1-20:4; [M-H]-	PI	434	438122	309921	403409	347871	534966	540697	436710	474622	515284	653015	681770	660028	721307	593112	720351	422216	408709	368292	431117	495050	316116	393023	284423	566519	529481	747138	465706	772347	1149523	458370	498897	527998	725555	550376	426802	400196	890168	600519	418534	405949	440197	622715	360629	435338	428616	681106
PI 38:5 (2)	PI 38:5 (2); [M-H]-	PI	435	133911	123897	152922	86777	173398	249157	62262	102708	199917	106820	91273	128665	140938	215253	118184	64071	136540	105495	111374	144863	148798	153534	115078	126216	40073	63849	37742	73986	74687	50933	76089	60887	155253	41789	122400	79361	97260	52458	58500	89092	80788	88266	92146	66969	68930	72914
PI 38:6	PI 38:6; PI 16:0-22:6; [M-H]-	PI	436	140899	110300	134235	101470	145441	189213	115163	84019	162828	149144	124140	116559	100767	198313	247501	203594	154273	155755	196638	158336	167418	109629	90630	278408	177346	263523	140416	190415	277414	131157	116170	158118	153749	254317	117403	96488	249352	175123	171241	262834	226465	288693	191464	184823	163223	384092
PI 39:4	PI 39:4; PI 19:0-20:4; [M-H]-	PI	437	203503	153789	182759	198740	186115	179907	115445	176140	225573	230986	305230	149913	183018	205049	276418	216540	148096	159484	229750	189113	162913	142038	183554	265247	188863	161014	87894	194752	192144	144003	129248	165719	186964	211687	139158	129258	219997	212456	185690	160381	146240	227591	207634	179114	195304	257201
PI 40:4	PI 40:4; PI 18:0-22:4; [M-H]-	PI	438	494418	386118	529014	441489	689362	667579	450794	437044	472705	486248	481100	360748	460328	487771	638581	295303	577989	357926	495623	386712	380584	413595	573097	772478	328271	679869	341806	436405	740404	430308	361310	633449	589616	558716	778583	324612	619043	343401	344080	428763	269615	603210	346526	478741	404143	547460
PI 40:5 (1)	PI 40:5 (1); PI 18:0-22:5; [M-H]-	PI	439	929441	725391	814507	568506	1010860	993741	567510	464141	1001306	656789	709206	367362	599218	1021424	683476	465813	942902	529137	813369	668979	702900	642668	790168	888127	363065	513246	442822	466591	685627	427692	486837	728012	785931	661521	811690	468837	899002	549667	393087	626446	348564	722172	538446	611705	378860	895823
PI 40:5 (2)	PI 40:5 (2); PI 18:0-22:5; [M-H]-	PI	440	376934	284928	365573	201031	353051	385322	345101	271702	391108	222873	362507	139697	337121	214598	318796	134435	388748	191744	307280	213821	347524	194915	479870	496262	211239	402482	167796	206995	397411	385414	155916	436526	246453	516009	526933	105027	376345	226750	249236	186032	155255	541011	161983	341451	255258	517337
PI 40:6	PI 40:6; PI 18:0-22:6; [M-H]-	PI	441	1401263	956671	1040435	527105	976116	1451444	671771	634816	2189337	536212	1120530	414510	813622	1590004	1015032	575652	1163942	833896	1145658	920584	1603256	788208	821521	1522144	565709	900377	375787	639846	871029	572566	427882	911438	864227	1153258	1083595	431522	1197194	782489	441060	964271	532438	1397567	1469523	859018	568310	1875326
SM d34:1	SM d34:1; [M+CH3COO]-	SM	442	1818972	1284156	1758114	1360312	2084739	2094576	1237988	1697096	1778102	2061216	1524995	2170842	1707178	2151059	2353846	1748278	1904596	1776716	2409912	1942841	1588726	1550308	1654988	2514750	1332991	1971271	1345912	2498180	1681471	1586775	1721322	1963156	2215184	1356992	2134769	1672657	2155243	1414282	1570076	1980724	1602495	1892476	1657872	1958016	2790172	1769999
SM d36:1	SM d36:1; [M+CH3COO]-	SM	443	549952	494729	559408	553607	699596	752035	416184	673246	725989	705081	477333	817183	731630	764702	699352	518260	663482	554139	789487	609794	541044	658164	597980	807706	379399	679675	447959	663452	485404	520238	574349	598894	1018724	534839	841312	580159	706569	483212	563268	595785	452499	725497	670771	581143	742542	631155
SM d38:1	SM d38:1; [M+CH3COO]-	SM	444	196595	178646	185407	172927	249769	236156	140891	199378	251092	224915	163032	261701	215242	265197	241651	188162	205261	169219	265549	209997	176984	218651	175805	260641	125830	223008	130650	216579	177641	157838	186746	196770	308850	174354	271680	181486	273715	167877	179080	222809	143404	255066	204834	198071	255902	213163
SM d39:1	SM d39:1; [M+CH3COO]-	SM	445	54313	40967	50492	58361	57031	62152	37754	50616	82959	63722	60415	59477	68599	82251	74662	57293	49403	44204	72462	58971	60518	61450	44488	75368	43029	54191	26138	72892	44848	37378	40117	52785	70883	47020	50371	42598	61995	56641	41275	49955	40831	58761	65865	51511	59678	56306
SM d40:1	SM d40:1; SM d18:1/22:0; [M+CH3COO]-	SM	446	1088890	962322	1065833	974953	1334110	1342230	774470	1084703	1344679	1309659	920850	1501360	1243059	1492867	1365238	1112081	1069272	1002405	1418893	1209162	1074937	1168689	1062659	1595479	822272	1276065	692447	1379795	999537	882302	1037074	1158452	1689689	916770	1411632	920068	1360031	1068004	991656	1126864	856381	1272184	1221534	1158581	1435818	1252048
SM d41:1	SM d41:1; SM d8:1/33:0; [M+CH3COO]-	SM	447	1312003	1107152	1202696	1136946	1560506	1534021	933581	1248892	1879469	1671134	1419136	1585313	1608774	1817813	1820828	1579347	1234348	1190586	1741365	1579597	1437539	1246152	1191089	2010115	1067277	1663791	782114	1932326	1388101	1099781	1207322	1388519	1714309	1176583	1358753	1071678	1824904	1470899	1220709	1319176	1149143	1477073	1536974	1438624	1685596	1789090
SM d41:2	SM d41:2; SM d25:2/16:0; [M+CH3COO]-	SM	448	87861	58989	79738	68460	93913	115394	59353	98816	113339	115643	105280	118549	98696	124336	130807	113252	82000	73499	120444	86516	77825	74132	66997	134988	70839	99041	49684	118958	85038	66663	76806	81902	92387	71104	101578	72893	119835	77236	82217	83677	62443	96134	93467	95740	98376	123717
SM d42:1	SM d42:1; SM d27:0/15:1; [M+CH3COO]-	SM	449	3652087	2904889	3254689	2848743	4242336	4015637	2662444	3224633	4199287	4292905	2964762	4389689	3982786	4501341	4611411	3783745	3353740	3467185	4564448	3741780	3613855	3393557	3026869	4742340	2576572	4015647	2017312	4045122	3604848	2946227	2900368	3291909	4413582	2752966	3658733	2778661	4421241	2875756	3316046	3124407	2543173	3739561	3494167	3219013	4249896	4133866
SM d42:2	SM d42:2; SM d18:1/24:1; [M+CH3COO]-	SM	450	2091865	1589031	1920852	1725475	2320045	2431899	1455316	1549754	2220466	2322754	1680377	2551913	2199064	2363866	2423092	1881216	2077611	1723322	2666375	2136718	1901071	1968403	1741218	2500540	1335285	2173673	1268355	2118421	2030206	1604806	1695365	1994776	2827501	1783317	2293165	1626804	2510534	1539359	1965049	2071747	1648772	2395608	1839655	1917642	2384333	2230218
SM d42:3	SM d42:3; [M+CH3COO]-	SM	451	420938	299327	316374	349880	400536	491615	274979	339394	416259	525549	384200	465112	363301	456568	519420	456979	381235	336914	593053	392488	325786	353168	309306	513620	307050	400833	324896	476929	418454	306916	405316	406397	549228	413988	432247	340429	519331	362528	456395	452187	353067	520885	325284	389996	503379	466621
SM d43:1 (1)	SM d43:1 (1); [M+CH3COO]-	SM	452	185748	116266	126924	124602	177784	176728	130995	139726	157022	156502	147585	180115	182063	204503	204569	195725	105541	145099	205358	135192	135564	158875	83324	197881	101795	172278	94523	190279	184209	106330	110151	149682	172602	110899	117490	150374	212038	137414	131716	159758	122635	163245	147523	152391	179688	184191
SM d43:1 (2)	SM d43:1 (2); [M+CH3COO]-	SM	453	173837	148771	161789	166739	211264	203503	122769	157623	194110	230620	156687	188445	193698	222451	210864	169422	157846	156440	214581	184012	181663	166774	154461	238581	133211	194449	92008	207251	186720	143224	139963	181072	227918	149121	178032	126879	221981	169125	159357	154943	127189	204057	192743	157892	197591	212564
SM d43:2	SM d43:2; [M+CH3COO]-	SM	454	82777	60586	78813	70947	99461	96373	51388	82437	94078	99298	86500	103938	95322	97702	112749	87967	74506	82326	116788	88658	77434	75673	80752	110015	62193	82047	45238	96515	80336	69085	70751	78823	107300	80650	80463	64510	115234	82137	69107	76697	60879	86494	91201	79087	100803	101385
SM d44:1	SM d44:1; [M+CH3COO]-	SM	455	62041	50202	44178	48449	69848	62280	36980	44720	56289	66223	46800	69829	57305	68884	65731	56994	44182	53608	74890	58400	53004	55534	48311	75334	44032	60613	30743	72137	53944	51450	50300	47315	72089	45664	60480	44465	65140	50479	49934	49892	38596	53915	67347	55831	60252	58364
1-Methyladenosine	1-Methyladenosine; [M+H]+	Polar	456	114159	45654	126377	93248	123399	100057	84614	73159	116859	126578	185863	173956	192476	122765	90125	85737	158586	66560	133871	84801	88103	62470	100453	98067	85241	111188	99348	119516	66369	81198	139835	77621	190692	49735	109321	89091	99257	75849	140594	89981	109570	104559	86500	142628	122034	114268
1-Methylnicotinamide	1-Methylnicotinamide; [M+H]+	Polar	457	4623642	2765270	7376116	6183196	4318998	11724433	5285956	2608561	4100875	3169192	2185602	2835067	7955713	1710355	16159775	3927375	5777213	1951011	3245152	4771573	4002361	5535349	9392430	15973934	2806641	1109616	6049628	1666229	480851	2588343	3352419	3159386	5931033	782029	1052737	1084509	1188624	4042714	2429780	6075772	10675767	9089260	2594038	4421021	2885937	7811012
3-Methylhistidine	3-Methylhistidine; [M+H]+	Polar	458	216553	26276	164024	139629	205932	203999	162200	46212	131457	244751	204317	151042	168036	92086	116194	209500	109925	125293	185392	116444	119312	176930	126497	131545	131175	245759	139591	116587	51815	103596	107474	131906	110519	30567	122876	102541	192748	107208	110747	100858	166682	162682	135627	176152	203709	169648
Alanine	Alanine; [M+H]+	Polar	466	6177027	2486174	6988767	4351391	5944609	6648637	4321949	3657745	5295094	7117458	4740135	5098714	4977163	4786253	4461180	4875126	8556895	6597814	5566868	5689145	6730510	4727657	4993139	5301235	6219102	8188182	5632595	5138278	5535874	5071768	4379507	5291235	6747331	2680362	4572548	4329242	5731563	6699750	5306974	5550269	4401953	6539508	5544969	5793093	6036072	5948697
Arginine	Arginine; [M+H]+	Polar	467	126969	30839	51274	66405	62041	56653	45265	37753	49835	83687	83090	79254	72330	39641	43141	68404	56064	45258	75669	42390	38323	52301	100549	39364	83464	75340	50982	58401	46010	59121	63752	45075	78484	38001	43607	43177	61916	103028	45701	70408	40282	58345	59367	77795	99392	69835
Asparagine	Asparagine; [M+H]+	Polar	468	312940	114916	253881	305349	297532	240167	158563	119781	234512	312145	297465	251694	280618	273324	206153	250904	282330	206063	301523	218828	232392	174531	306934	280084	253116	330741	75074	232923	158426	237336	244949	241746	406463	217842	200434	256910	252623	410347	260138	291723	291159	411546	249208	274060	330767	328658
Betaine	Betaine; [M]+	Polar	469	2239691971	1540344646	2525248035	2333082998	2258105826	1759171805	1918620312	860159526	1550823161	1909100552	1573631180	1252443411	1075659785	1476252765	1971281327	2098132241	1844413207	1965244438	2228731587	2201613730	1905250835	1860758057	1982639725	2063706027	2740767112	2611781678	2462971151	2677271866	2473539075	2330360712	2008767715	2188413879	1962056209	1710563060	2322602672	1577133988	1657524257	1848663011	1597260951	1862437473	2020101686	1545095494	1661634187	1943103484	1843102997	2020232126
Carnitine	Carnitine; [M+H]+	Polar	470	352936230	250448142	315270549	301092220	389560777	364128542	326358708	244460525	434713314	461052617	363273187	386128034	305503980	443501674	397061361	415720548	327807576	274254561	402134554	361616986	474156975	305601083	232976978	379313177	283362536	643074101	429536171	389005120	396130535	292470679	396628913	415861934	355521784	300010545	291520128	218642135	343795425	225811900	365454164	449511357	395711123	470401506	275022905	503611212	462214006	475053231
Choline	Choline; [M]+	Polar	471	316563500	140076928	335190800	327607390	358673619	313633163	255839265	170509759	270347337	271632282	309496714	410124599	561327128	331462268	272316743	289071727	448407831	323553524	546863276	223072235	287633415	228205331	370041730	240922005	160632805	258051646	215224928	232597776	120754640	274015785	293613506	209678102	298519997	136056467	322096526	145729460	278697965	193600160	291442830	253604353	246356714	273114808	291451360	297580588	428912776	419418268
Citrulline	Citrulline; [M+H]+	Polar	472	437514	178394	316578	332148	338699	523015	282925	181039	311482	528693	339670	420760	335235	356900	291914	442481	230119	344008	592545	330802	303569	406124	506985	321196	480789	556320	333707	286314	213749	286068	638302	373443	415230	221696	277309	268146	403834	371695	273790	326226	213943	435568	417156	350362	537910	400442
Creatine	Creatine; [M+H]+	Polar	473	72237073	44651225	99984543	101780239	76696410	154096079	90381189	55754866	84457437	100199777	68020019	70196447	70848477	84533794	69145367	67143832	93260910	69250452	91616852	89066751	93676911	93463887	60554277	59526778	80452659	128892003	134134651	62637982	48920820	73458944	112015365	95112048	79043839	46119356	67128515	78297959	78993971	87213858	68871904	76395951	66408882	100645685	90753871	92780309	85947475	92854617
Creatinine	Creatinine; [M+H]+	Polar	474	13942676	8082998	16215206	10685614	13910913	17524072	10891808	12702376	14902792	19637856	11019754	15557630	11364018	15297352	14343619	11548330	15056429	10192308	12564072	11370548	11398803	13089503	10388684	16721024	14083051	16943736	13416761	13832971	12243930	12438239	12841455	12370103	15308980	9825393	15862102	11067917	14402796	11844639	11237817	13536660	12054964	15000328	15857897	14707767	15461491	13678836
Dihydroxyphenylalanine	Dihydroxyphenylalanine; [M+H]+	Polar	475	829489	448096	709150	595923	613718	947472	616747	371950	641778	1012545	671271	881213	719827	639599	594087	858823	490701	605377	1216448	590438	569169	788658	947985	671217	740941	895485	624572	536393	407663	450849	1192697	717101	694875	407187	554021	414366	694012	659187	567493	617454	451138	762136	746797	542582	1040658	739996
Dimethylarginine	Dimethylarginine; [M+H]+	Polar	476	613953	129870	410977	464708	511157	352765	331043	131336	336207	532049	418424	365617	516844	329976	173233	384410	503885	299514	428486	294572	329408	319477	621043	284329	318564	420960	373820	331504	191065	332189	398522	454332	923146	205014	247852	667709	328764	1028224	298975	454471	556624	725383	392286	603372	424377	502440
Ergothioneine	Ergothioneine; [M+H]+	Polar	477	10075365	5229710	14831886	8257301	10681621	10713367	7686853	6646736	10092735	11431499	6241804	11356594	9434944	11129388	8470593	8175153	14564214	10110178	12829416	13229790	9393754	10346934	9092979	7402009	6594126	8750213	4142952	5471484	5891776	7868820	8195143	9327331	11204477	5802507	9632314	6490509	7888917	6969878	8530269	8602370	7122243	9861377	9013477	10480023	11228813	10382197
Glucose	Glucose; [M+Na]+	Polar	478	32831492	13442933	30101576	29057180	33686901	23900580	12361714	18886928	28621878	42248453	25175626	23148033	16810156	23079051	19570968	22104411	29534472	18306721	20104304	17808260	24222615	24994628	21678640	30750323	28694100	16619010	8002650	17165857	9451217	23995855	17808640	19200312	30078766	9729336	22498086	15697326	23530528	27661826	19870056	23315265	17598907	26250119	19452807	21351958	24828751	19663332
Glutamic acid	Glutamic acid; [M+H]+	Polar	479	3827929	5381793	5130155	4286753	7008395	4703046	4964965	3948051	5030772	5027709	4739536	4700853	6068268	5030176	4352773	4425729	5365500	3708217	6727798	3005111	3396718	4840192	6588820	4932195	3152586	4842470	3673883	4579824	2947713	3242528	3957345	3935223	6549592	3760720	3989739	2912711	3870125	6258327	4109668	4461872	4396436	6892528	6648349	4094501	4982924	5770521
Glutamine	Glutamine; [M+H]+	Polar	480	31271281	14264765	34713071	27123983	30276033	24872577	28082583	18834097	37860361	29018016	35029750	39964235	29246002	24766007	18217409	27508871	32674644	21391655	28577446	24645263	20760337	25791201	26970250	22948108	22646309	34814917	22491415	25691030	15917288	23242771	28705324	24535097	37490195	20570973	30866691	19151950	30614391	27181013	31601993	30263816	35614898	38810713	40803380	31606300	41243309	33835590
Glycero-3-phosphocholine	Glycero-3-phosphocholine; [M+H]+	Polar	481	31583562	7433132	21123315	10715533	24851801	7472052	2527061	10107738	13398187	16552796	17076295	19049274	12083361	14002964	9853389	19278705	34598368	23491342	39610649	13822137	16366687	11577608	21767076	13534212	6447147	6435754	723172	8096347	3846533	10867881	7903048	14311829	4981394	4029572	7207595	5733684	21998703	11183380	10943029	12198082	4625496	19125336	14973450	13309172	23336759	22801878
Glycine	Glycine; [M+H]+	Polar	482	554787	302108	616296	520016	540079	589180	488477	269478	473947	515229	515160	525371	935330	473732	432483	572880	532893	492513	583104	404774	497772	615627	565824	480308	346829	575736	368039	398831	332465	366369	398863	450578	775374	298099	411176	361666	429538	348239	366894	448245	566519	479060	658111	535744	499013	723445
Histidine	Histidine; [M+H]+	Polar	483	7071772	1523409	6603414	4665511	5154105	5865827	5484645	2186723	5277747	5968248	5535359	5557671	5214752	3232660	2631741	4375772	4701851	4026733	5495052	4092353	3540753	4617882	4699756	3300810	4081676	7338661	2931846	3182065	2573336	3782968	3979007	3941888	5007634	1807305	4398519	2900812	4730530	3885313	5261550	4601003	5078677	5859390	5723871	5924145	7930062	6632272
Isoleucine	Isoleucine; [M+H]+	Polar	484	2435453	1188164	2423964	2547882	2368421	2274777	1633946	1354736	2044920	2541334	2448433	2364903	2619493	2214605	2232011	1576018	3152012	1714287	2137928	1852765	1945701	1708224	1889583	2748823	1898439	1948744	1378746	2271193	1462536	1872865	2057738	1861051	3792535	1889736	1867902	1681378	2211134	2339835	2161758	2138390	2021599	2506375	2028444	2477825	2587748	2569512
Leucine	Leucine; [M+H]+	Polar	485	5820523	3596345	5761269	5412503	6123439	5616682	3873060	4019061	4745024	6163582	6043398	6044525	6267716	5620571	6126779	4068614	7862189	4210530	5323874	4953290	4934558	4383853	5036023	6682135	5798210	5221873	3396875	5545242	4112787	5114067	5796417	4944809	8940754	4845905	5450758	5435734	5341834	5760490	5134244	5602413	5012430	6306120	4524121	6219115	6439370	6582241
Lysine	Lysine; [M+H]+	Polar	486	1837055	250596	1054800	1220941	1422232	1280627	934083	321265	910740	1110171	1327007	1079176	831400	853912	417187	1176562	945093	1077199	1749542	762616	905267	727768	2207560	669499	1199729	1557724	884320	1216069	649937	1244752	1184460	1130487	1725746	262864	1221920	1257323	1125350	2090767	1141086	1094515	1501196	1340961	1035956	1001287	1071946	1309174
Methionine	Methionine; [M+H]+	Polar	487	924928	595368	1050315	869899	1000859	673819	599105	467526	732127	1020808	831312	750491	993395	807519	779862	572128	1248238	563283	870174	566436	756659	693171	925967	1061181	649577	972465	527634	987989	613253	777721	683651	660050	1666589	793353	782103	821131	764707	1116462	635556	828575	785118	1077078	736783	900760	951376	955057
N,N-Dimethylglycine	N-N-Dimethylglycine; [M+H]+	Polar	488	3390142	2670580	5000944	3686884	4461347	2850910	1765004	1365825	2287847	3688457	2509041	1888115	1412143	1909128	2635407	3058734	3546838	2856116	4324573	4068485	3626773	3726819	3455504	3180801	1719866	4073456	1680618	3723421	2667249	3233195	3383857	4035186	3233117	1303214	2818578	1920503	2908043	1543832	2701381	3301782	871982	2419686	800830	3231412	3019172	2956419
N-Acetylhistamine	N-Acetylhistamine; [M+H]+	Polar	489	126018	81234	99298	100035	94252	170755	105998	82035	55952	149157	111312	163475	60458	77868	50466	95788	56257	105986	101726	223439	27045	123876	61428	102624	105818	152397	79435	147635	100555	60783	148692	139114	58659	83520	114357	74964	183973	53727	86545	23436	77923	126338	97851	96001	61225	55714
N-Acetylornithine	N-Acetylornithine; [M+H]+	Polar	490	201037	86934	244574	208603	266407	236020	139706	98670	106943	233478	233485	132929	252142	133805	88365	223470	176473	172175	212238	145007	157081	140984	260421	102014	273873	214563	136825	266582	151881	152704	127865	135765	111395	49262	97487	102260	148448	119385	143942	111710	111517	198138	92618	201713	168979	135421
N6,N6,N6-Trimethyllysine	N6-N6-N6-Trimethyllysine; [M+H]+	Polar	491	776046	80322	601128	746987	634242	1319435	886675	242966	696071	982288	1057416	864487	957165	560893	436337	718948	524082	363985	896313	614303	772729	447146	951498	399491	654523	923729	950948	491853	187433	664368	1159419	611215	855422	165153	678707	357500	622889	853616	662714	707792	740493	540978	811295	891507	853999	1001947
Nepsilon-Methyllysine	Nepsilon-Methyllysine; [M+H]+	Polar	492	154645	39685	156739	191391	143239	177501	209756	46358	140119	110591	145507	177127	269205	135105	77292	211732	123605	56550	120085	150687	116905	206858	357098	64452	87290	105856	82462	55062	26304	125022	190651	106029	248403	45856	73708	70545	228798	116033	153847	127648	184653	218876	207781	135189	132969	176125
Nicotinamide	Nicotinamide; [M+H]+	Polar	493	81428762	65703206	92170748	74580597	108625748	79018302	53337769	59253894	78362398	85615794	59599473	68154725	74195893	81346149	74271507	62020101	97773258	65008378	82496521	76974939	76332808	69309917	67303470	87120227	64832916	86055877	56282699	90003493	75413102	68373252	56107005	74360815	83698547	72124759	81803985	61887602	83538928	57102240	55669583	79628580	62360194	93137092	75302268	80792138	76197806	92719445
Ornithine	Ornithine; [M+H]+	Polar	494	1119854	122967	626526	944490	649387	634547	583036	112230	528937	871484	566086	422253	464907	550914	243530	914739	611664	592647	844981	306827	653756	525467	866545	355087	773797	793058	363018	488331	267861	627222	701149	664630	910233	141085	494416	538703	633698	1098244	660509	591678	718631	843688	581703	654107	684504	700737
Pantothenic acid	Pantothenic acid; [M+H]+	Polar	495	1136766	1011363	1933585	1571459	1971861	1047969	853147	759009	1433410	1350389	1428116	1378947	1763098	1761398	1271440	1176368	1955728	1143506	1807502	1177142	1646672	1304728	2254750	1476698	1309433	2208371	1022666	1917976	1154084	1780239	1007569	1225546	3209863	2213046	1560515	1490430	1658227	2635286	1745521	2251258	2039843	2855346	2505614	2151740	2064424	2952814
Phenylalanine	Phenylalanine; [M+H]+	Polar	496	3996413	2777694	3492311	2784041	3835250	3150482	2241289	2749612	3046263	3893147	2594776	2969927	2843596	3219097	3023271	2029682	4672814	2429087	3248134	2537904	2838678	2340019	2621375	3709066	1995272	2725275	1551611	3342619	2348976	2658428	2300726	2516370	4944828	2600139	2394559	3244073	3396046	3797088	2340287	3323129	2946018	3835227	2307579	3594720	3324251	3654687
Proline	Proline; [M+H]+	Polar	497	9504048	3610617	8059984	7051231	7364734	8595986	5303868	4474496	6242640	8542558	6738591	6090002	5992946	6766992	5945544	6829871	12907245	8596387	8363149	7493206	8155543	5690683	6872843	8275583	7922973	8333968	6794338	6802644	5852922	8285193	5820199	6946924	8078292	4849078	6607142	6373328	7757047	7570998	7144313	6510588	7069552	7476046	6308451	6737248	7594193	7805522
Serine	Serine; [M+H]+	Polar	498	1125721	687091	1444390	830648	858032	1103506	693165	402020	907358	954106	801658	702789	827440	797752	487380	1206721	821765	1467474	1044573	1057137	986162	1025832	943713	737346	1225772	2198708	1034152	836771	1351770	865257	748944	782035	1245177	479667	857710	758378	831773	1168562	679137	895283	882265	897980	819227	745629	998999	902494
Stachydrine (proline betaine)	Stachydrine (proline betaine); [M+H]+	Polar	499	40639586	19387162	42038705	31140719	32755030	31201857	38979683	10804012	17614284	26246067	21332852	21558081	10595783	15828477	20708669	27612153	23915296	19324260	33537548	24569528	20169922	25972140	30473814	26375207	38369157	38483418	29596053	27936717	36061568	42068357	25982800	38542128	32022070	29878271	33045466	12934829	17095812	25513021	20952799	17927515	20149187	42002665	15147923	26414316	32652766	38285483
TMAO	TMAO; [M+H]+	Polar	500	3576983	2920837	6570140	6411186	2675114	7163533	7276961	985156	2473920	2157666	3317535	2137995	4287087	1725132	1756376	4419201	3307814	1937140	1725584	3161371	1291033	4778246	5874224	1748641	5394744	4208155	6003155	1967804	4511095	4256682	1857110	4036531	8337822	1892022	2460507	1114768	1136028	4641222	1602350	3486674	3744011	6645956	3253928	1614499	2227913	2260327
Threonine	Threonine; [M+H]+	Polar	501	1211072	860054	1710836	1477183	1175724	1660877	867351	490480	1293888	1570565	1168271	1307399	1493028	1217266	704404	1682945	1232043	1343064	1365468	1376281	1242134	1532576	1312742	1049847	1239191	2244426	953477	863949	1458755	976839	1180763	1091449	2008987	823919	1023610	1013472	1269085	1577314	1537400	1264930	1533927	1614353	1356102	1342394	1448483	1241035
Tryptophan	Tryptophan; [M+H]+	Polar	502	832556	531977	753175	582584	719507	881625	728873	667964	772567	924334	725352	762853	705449	675283	643971	364227	903222	470016	669862	660341	501511	655746	713186	817805	535149	630106	548195	770448	439318	621277	717862	556308	1121714	631839	609821	631779	896641	697906	631844	756618	714270	800987	645269	674671	944623	1021054
Tyrosine	Tyrosine; [M+H]+	Polar	503	377493	264066	373199	293969	283276	307924	240470	223381	258491	468558	326000	305186	394716	351577	322733	187052	432498	208990	247832	232972	285675	299858	342874	301532	202719	166191	150735	252815	148589	271844	274721	200550	536898	284226	297319	267528	310778	293285	237797	283791	246387	386510	274561	300980	345149	233770
Valine	Valine; [M+H]+	Polar	504	18010262	10723363	25084373	22848158	24578622	18637551	17498645	10773701	12299297	18859858	12984260	17196015	14818608	12714174	10865977	15910093	24070611	13860846	20277040	18847968	11120785	17610466	21196106	13265489	18911474	19309423	15544533	18071122	15013966	19269276	16187679	18930114	21557592	9105252	18950573	12433270	12212442	13701162	14654175	14359990	13417852	14890394	13357845	18166064	19885547	14279353
gamma-Butyrobetaine	gamma-Butyrobetaine; [M]+	Polar	505	8598838	4711041	8868919	4731977	8976157	5164716	5144755	3601778	6436168	8103170	5747924	6696527	7105317	6133628	3848908	5766326	7506777	5644456	9083776	7723376	7812382	7772200	9433881	5856003	5913595	7325680	4587406	7000752	3961435	5364718	4350932	5297599	5858505	2666847	5431823	4004275	5931624	3381319	4597569	5292559	3908833	6660833	6418400	5926029	8593464	5160315
2'-Deoxycytidine	2'-Deoxycytidine; [M+H]+	Polar	506	1538716	1409947	1956678	1351073	1732740	1958653	1292623	1303203	1876119	1518732	1423308	1821062	1600250	1954101	1573462	1134501	1900412	1377033	1567324	1801098	1610643	1660960	1440539	2178276	1660501	1855140	1781048	1506958	1522320	1928192	1543197	1475547	2105465	1710673	2002069	1425601	1604069	1339489	1708309	1994292	1643944	1514436	1655182	1791807	1978176	1617016
4-Guanidinobutanoic acid	4-Guanidinobutanoic acid; [M+H]+	Polar	509	50479288	25693758	62506851	53002430	52325092	38958931	36920885	27087049	30243452	47044099	20926637	29869545	19172042	18513473	20928107	34903317	34449038	29165104	37140381	33783495	26251111	41883138	42059282	27711018	38893176	45288845	50886686	32817270	47828398	38098175	27974088	44687542	31420544	19207155	31264627	21179529	19944606	22045624	25477960	27901615	22422304	40448528	28692031	39541936	36833826	30170896
4-Imidazoleacetic acid	4-Imidazoleacetic acid; [M+H]+	Polar	510	283993	179172	296586	501124	289384	470263	333699	188836	211267	334870	253219	371836	293447	192339	194288	241672	217768	172721	260925	270986	143254	333830	224777	306164	441268	620937	345944	263800	226144	206592	388262	277327	381581	269367	163247	113319	202882	245879	369474	118819	335651	367225	436945	320608	222126	373264
4-Methyl-5-thiazoleethanol	4-Methyl-5-thiazoleethanol; [M+H]+	Polar	511	744600	527602	725892	739853	823821	495592	396058	432679	597781	769006	529628	540883	593081	719702	678579	539834	848350	479742	683292	476201	594093	504714	732368	694178	506960	708105	383392	651026	582648	653797	370568	599039	761210	580611	644062	525582	639459	468861	526142	611361	555546	809922	500408	622967	587537	815434
5-Methylcytosine	5-Methylcytosine; [M+H]+	Polar	512	2833655	1900297	4850445	2674587	4050777	3548610	1959856	1581564	2694187	2969718	1649737	2266610	1858178	2517271	2403322	1793822	3633569	2310713	3460893	3118870	3288511	2205974	2133392	3712760	2765843	2824630	2367781	1433210	2400180	2985195	1624225	2355471	2194595	2039431	3482097	1911249	2361206	1949913	1366577	3356958	1376517	3435350	2688596	2348456	3353203	2748170
Adenosine 5'-monophosphate	Adenosine 5'-monophosphate; [M+H]+	Polar	513	225571	132565	575731	149954	322548	474841	290848	268785	305374	164239	136638	337341	226132	72878	38093	310466	77915	286863	288225	549066	141659	373771	243743	70033	331147	341172	27865	141930	495045	120791	39197	266461	52622	22282	107306	46447	172966	59427	235227	148910	108690	101628	148130	159817	437897	432019
Adenosine	Adenosine; [M+H]+	Polar	514	1742383	207310	2421886	832888	1860898	5163156	2362027	152286	2579566	538639	1185476	1159874	2529508	718467	145910	1452194	1324556	713619	2023917	2213651	1129730	1688636	1570400	300134	749262	2284979	1568537	584831	504904	1312250	2935748	531855	963727	206362	1431146	687511	1485850	1137739	2489174	1194333	2033366	1639888	2955513	3299916	2365317	2212130
Ala-Gln	Ala-Gln; [M+H]+	Polar	515	217376	114256	335199	175827	185081	205072	117615	183232	186672	398915	243556	374177	269929	134213	159125	219868	276207	231044	227133	298136	151192	351708	260314	141048	175054	234757	38317	86715	102038	167976	174803	224044	180337	96718	137611	127267	267028	81941	193349	101287	104372	204552	167395	225806	418892	195605
Anserine	Anserine; [M+H]+	Polar	516	224305	17784	137359	807493	153933	1400426	590467	57475	69402	97488	263759	79621	96872	48971	57624	69426	67509	160056	207936	198802	124755	292467	185819	39089	454537	936708	1770896	105131	13446	182274	1451096	335277	152468	24056	261435	415927	238965	316662	105762	230740	244001	134319	307957	715857	147369	151012
Arg-Ala	Arg-Ala; [M+H]+	Polar	517	284061	154173	139472	168695	150052	126343	110149	129400	77273	387074	167765	196016	73017	128545	165547	243640	181614	139181	139460	106617	135731	169568	258669	141456	248250	121431	23954	115232	157278	134637	107378	184579	162677	146535	85163	174142	149878	205557	86989	132727	110975	122174	101288	211338	178947	88150
Cytidine	Cytidine; [M+H]+	Polar	518	3259260	2660466	2667497	3596462	2475684	3057789	2500751	2266671	3183516	3168344	2918485	2800052	3236890	2953232	2914028	1857297	3579354	2100405	2936092	2293608	3289253	2145861	3112056	3059313	1878783	2523096	3535541	2666668	2072431	2364970	3279429	2099252	4592623	2584128	2892965	3766796	2593726	3991682	2647324	2946196	3231511	3275075	3515595	2648649	3058847	2850587
Cytosine	Cytosine; [M+H]+	Polar	519	610129	333391	354370	604746	1141470	546894	553957	749198	691447	803683	299939	373647	171784	74048	113003	177696	202473	288692	131566	287099	196721	334605	429974	300643	1267840	832439	1602622	852082	392068	304990	111981	91778	436089	122647	503098	155332	294368	149087	543278	446260	107222	630011	522710	849866	262160	112229
Disaccharide (1)	Disaccharide (1); [M+Na]+	Polar	520	1934637	863316	996321	2333855	2412477	1847632	1328635	627922	1367253	1723807	1965925	1265212	853432	1880353	1195290	1266026	1472012	786949	1502960	695114	1595324	787394	1772611	1628671	2394948	3119702	1571520	2624044	1379581	2146423	1394380	1463804	2907496	1513857	1448863	1714136	1640769	3186394	1365946	2127893	2213236	2533483	1543145	1753973	1133001	1959092
Disaccharide (2)	Disaccharide (2); [M+Na]+	Polar	521	2886525	2397766	1936242	3679050	4359069	2941662	2971266	1631139	2661670	3188899	2905896	2336878	1963420	3557005	2543338	2426610	2686580	1650379	3063791	1285729	2678206	1669756	3807217	3133169	3600278	4271507	2984010	4040428	2386637	3221276	2444749	2708577	4634145	2849150	2505118	2747032	2988990	5017470	2455099	3527942	3735346	4429585	3569575	2846325	2212791	3890534
Glutathione (oxidized)	Glutathione (oxidized); [M+H]+	Polar	522	640691	134135	537175	518032	511328	497546	237430	123321	252336	293090	328293	429271	434760	376045	170198	330420	445595	263391	553853	304277	464308	401365	617951	133004	327337	422904	209763	326673	131725	466231	489088	490073	419930	91097	374412	324611	457954	519759	321745	343695	314775	448022	480778	430118	426644	432394
Glutathione (reduced)	Glutathione (reduced); [M+H]+	Polar	523	11470165	4262514	11277630	13960684	10658374	7201920	15738794	6222093	24504619	18717220	10400734	9210666	10074631	2511993	1994522	11516433	7876484	9855039	10666648	10202500	14784256	8874801	8451287	3168648	5295834	9466202	6342572	1929767	2637750	7854830	697981	4688893	5237168	1037029	2305622	1074493	9855188	9607056	16749665	4759689	21002143	18249943	5709468	8497922	9048986	20735571
Glycocholic acid	Glycocholic acid; [M+H]+	Polar	524	1091265	736077	268204	513880	598478	379049	599756	1098932	1281610	1367555	388007	78333	897571	825482	498792	720136	425630	268494	1670301	167902	1440707	205954	350666	629226	213369	128115	41700	61255	68889	236628	981258	630693	91877	315153	3598	156895	2657429	2179238	1624033	2516812	1415796	2122091	1398992	1055215	136142	2012007
Guanidinopropionic acid	Guanidinopropionic acid; [M+H]+	Polar	525	1699614	1083575	1728144	1978996	1771205	1650108	1825072	1144702	2156095	2138101	1285217	1945128	1575327	1980847	1486289	2248058	2342873	1280022	2214015	2087104	1535268	1745254	1247392	1373738	1771804	1994345	1581708	2026665	1372356	1759970	2039321	2063464	2341987	1227403	1427143	1286568	1813138	1712142	1528146	1738487	1950377	2118258	1762239	1756259	2143399	2269792
Guanine	Guanine; [M+H]+	Polar	526	700760	174088	958023	317651	961409	654594	194929	432885	393140	314221	235932	382613	436902	474636	858410	203269	445220	268544	1073675	77604	381321	137642	429258	1062153	350531	616964	30679	883170	255366	503539	210068	627903	313546	467593	1297146	226613	396948	378363	366044	1050457	296061	346810	288942	473852	546354	1368193
Guanosine	Guanosine; [M+H]+	Polar	527	331342	331022	330985	190342	348506	322174	240202	309329	382395	254988	173001	364855	502252	433031	483656	186739	564767	186034	365035	220967	271429	312202	191196	403610	221437	428776	323679	467300	296092	313569	683534	261996	280225	434805	747470	117692	368320	71977	339879	526918	207723	242571	487656	425100	601813	460409
Hippuric acid	Hippuric acid; [M+H]+	Polar	528	529693	513374	1089689	521079	641352	1107919	479146	272473	814826	847556	648483	1014755	631977	1194900	1239350	884419	1063501	888674	767719	731746	1019197	586641	477394	894350	556530	968121	723465	395454	463901	507095	667073	868374	858714	576105	633987	397177	748226	539737	630027	1004802	856668	890098	788311	957622	1057203	1270373
Histamine	Histamine; [M+H]+	Polar	529	11196457	1694332	5429785	5599755	5147371	9540182	11239067	4932855	3377807	8962783	14313106	7366855	5201187	5383934	1765942	7448932	6149431	6893518	13166647	19212275	2273358	6475636	4205057	3105485	5750133	8794586	7328259	4309789	3189089	5629136	9333967	5916821	4234362	1560642	6353866	3580206	17742589	2965430	4109922	3208659	5161872	7615967	6214343	6392761	7749179	4703423
Hypoxanthine	Hypoxanthine; [M+H]+	Polar	530	44416304	25050917	46159977	44131371	70982948	47261059	35644860	27140281	47007579	40226617	33319375	37767146	56354302	44829702	34102536	32500893	57773936	30622952	46543353	34868608	51613442	34942608	40198412	37699125	33803148	52169999	52017287	49537945	34956293	45047071	36776430	33103577	62284922	24269198	40679595	45825134	35585068	44636766	35986971	57165664	42805578	64940179	40261921	51758049	43988164	50028498
Inosine	Inosine; [M+H]+	Polar	531	17445533	24173203	22917232	23308230	28316181	23031608	22925145	22267709	25094275	22560023	19099914	20707960	24297684	26003246	23687634	20519904	29024842	19852077	23021689	18067948	21976682	21281750	21766927	23020527	18835297	22597143	23545868	25112082	23472873	20642720	19495224	21471398	27011647	21791349	22899628	19520670	18960606	20457202	20154088	25373132	24508804	23087680	21006796	23265910	20630194	28561446
N-Acetyl-S-benzylcysteine	N-Acetyl-S-benzylcysteine; [M+H]+	Polar	533	289816	200683	498439	319670	133632	500126	324565	152554	184579	499467	383936	462353	726460	354994	703987	332979	479354	355263	550987	154274	129930	396984	391717	613269	264258	581306	271069	217482	148969	173150	258485	172956	667758	90708	211986	258999	223391	123523	112146	136428	94105	189810	180485	98528	400620	303470
N-alpha-Acetylarginine	N-alpha-Acetylarginine; [M+H]+	Polar	534	579018	298344	1167898	683557	829107	325603	334011	272894	425277	725980	307058	412515	579915	268720	267667	840212	510090	653558	1047777	795210	921816	732368	806627	257900	232872	619769	98698	267124	409851	250808	266211	342543	559007	91581	184854	295224	325997	421012	373859	149599	240346	437425	179148	181761	1046344	376843
Nicotinamide riboside cation	Nicotinamide riboside cation; [Cat]+	Polar	535	3252384	3113312	1882540	4429365	2512766	2271996	2144131	1933178	2394366	3170507	2315024	1670460	2856935	3631211	3160747	1427134	4604847	1191275	2062835	1440133	3679247	1639022	4498798	3001020	1392114	1419720	2819891	2007076	986607	1580232	2372049	1767825	8357603	3876388	3695393	4835999	1825991	2668492	1731329	4249130	2220454	4028884	5713624	2343822	2260294	2848537
Pipecolic acid	Pipecolic acid; [M+H]+	Polar	536	809184	123882	486423	528316	645182	540367	424544	181643	447422	492932	567123	495060	369839	385291	216166	579800	408920	478985	806869	378561	427718	312850	990466	310646	565478	692540	400703	530928	278958	573305	559690	524091	757584	140662	529133	561325	524999	973987	496252	509397	685603	603578	501195	471256	501058	564934
S-Adenosyl-homocysteine	S-Adenosyl-homocysteine; [M+H]+	Polar	537	1105508	453835	1455075	789182	1477598	1200773	838081	575167	971133	1218850	1116735	1369473	1801739	1118353	787657	1021468	1081328	891187	1469992	1002590	937414	1348048	2087660	839753	702132	1118654	539052	667013	516252	582390	1110688	856432	870563	626940	942542	556676	932493	762623	993756	770485	649109	1959170	1819201	1222478	1957146	1124588
Taurine	Taurine; [M+H]+	Polar	538	1008208	626882	2195924	927579	1000817	1601492	876809	635057	1024390	937591	1122880	6884457	1624653	1487979	1976654	910759	5201284	1207866	1193362	4708769	637982	3247456	1297499	1374388	1112593	9173562	3466616	6021582	5621444	1714116	975166	2804825	7205461	1807865	7269749	5223059	951779	764687	714841	680397	790558	717012	2962356	981203	4415393	1302147
Tauroursodeoxycholic acid	Tauroursodeoxycholic acid; [M+H]+	Polar	539	293902	307868	451108	363514	587711	481754	294919	172411	320221	304246	385421	715479	852660	1145847	440198	472725	728360	391003	447315	689227	390356	843389	535274	1021119	280412	411669	186089	324827	333021	219187	382533	555099	1738483	1195057	610530	456839	834976	694480	1380196	384427	341731	510483	843966	513964	750085	849021
Thiamine cation	Thiamine cation; [Cat]+	Polar	540	10167694	7182765	10548963	10817742	11420235	6946507	5841195	5885080	8755994	11470102	7350447	7433014	8011033	10185606	9678612	7688654	11788501	6275383	9879676	6787351	8504688	7451531	10454101	9643951	7707617	9847625	5476049	10117959	8385631	9350315	5366525	8380331	11379920	8586599	9068423	7101604	9286171	6940024	7297661	9230863	7983879	11357956	7637629	9138642	8548565	12412096
Trisaccharide	Trisaccharide; [M+Na]+	Polar	541	922913	431683	638598	1171178	999687	920400	840314	379029	730933	761822	744860	606091	181673	696205	493675	691864	531691	503583	579190	448012	876747	598322	935364	606629	1287586	1012456	1073068	1093706	694017	886687	747138	691134	655843	858635	791516	902565	817895	1170288	643047	888961	998022	1042530	908711	1029016	543653	701972
Uracil	Uracil; [M+H]+	Polar	542	1022554	713827	786409	1140339	818580	682152	453029	433405	768714	842189	601351	620691	835697	1201343	958892	572951	891929	414291	688137	622812	1011680	623538	981459	822628	504963	600637	511630	775225	399824	621854	848865	541219	1004243	815344	1029316	907069	870130	1522384	716694	1098277	799614	974373	1000980	1010254	794662	955749
Val-His	Val-His; [M+H]+	Polar	543	795596	174838	881799	569925	569995	619106	739119	255659	704059	825873	640476	682920	825819	238630	205139	677116	717628	450213	610288	682948	652357	623726	674123	158361	379556	742169	192432	96151	74458	495322	298255	447934	572795	67260	160698	100774	627726	577041	763749	489803	583346	642254	505674	680588	781675	748315
Xanthine	Xanthine; [M+H]+	Polar	544	542409	371874	535242	663370	856050	470314	370911	302363	525397	583403	456156	491096	626877	744202	490854	427002	727848	390678	593826	370040	583101	461020	559181	656005	393997	582433	478373	702097	431944	626470	562969	460184	1004215	447993	604766	642582	623800	588541	431141	570866	486301	740661	594913	646604	588774	716089
Xanthosine	Xanthosine; [M+Na]+	Polar	545	384768	76495	198646	415915	261504	248628	281368	189384	373466	253989	376504	530536	221197	387010	433131	224119	265252	232903	265942	165789	128594	113196	253801	243901	138012	214041	201822	210735	127433	161683	330476	322145	254313	291837	130436	137291	307504	297172	232968	193774	357142	274099	145608	434637	418321	558537
Adonitol	Adonitol; [M-H]-	Polar	546	882384	209047	930769	579848	789329	484131	99843	239283	210088	847494	622391	766885	633218	571498	1597621	327689	279812	491471	567482	302394	698436	400153	708592	853039	549666	230164	104639	853214	407000	613404	331161	391952	315214	400722	683489	293019	711849	254190	392856	289513	123010	703715	651118	603516	676525	222592
Allantoin	Allantoin; [M-H]-	Polar	547	15900154	10619232	18946793	18221053	11434656	16373480	13376765	10685537	14991737	20146875	16810683	20455472	15275451	15700423	16955592	9547237	15030639	10131859	12781311	11166707	8766405	10505484	12906288	17071380	12214233	12664362	10810558	12802746	10035350	11279326	13777787	11855117	14898115	14053598	17758166	11057112	15148734	11197165	10793066	10328320	12418931	13382720	14749432	14454411	15091165	12090913
Galacturonic acid	Galacturonic acid; [M-H]-	Polar	548	179988	102225	213124	227570	151654	132905	119291	64072	165756	147921	103317	95005	270592	127015	83927	219353	156505	156600	192133	128023	126533	161154	242244	97640	121099	239454	170891	107792	126585	184605	157845	148963	256425	90602	118060	110763	118839	208121	159266	122551	219465	168171	221485	229322	231669	336264
Erythronolactone	Erythronolactone; [M-H]-	Polar	549	31877199	6537056	32192562	12798567	9973611	25328835	2064636	11373305	10074469	39186131	13558855	42586504	10755340	32215817	31907107	28977661	9741488	31663983	18003245	34895918	7912313	46878792	16270038	34103779	32942351	6443527	6945769	21558529	10525759	12038598	29469136	20978754	5042250	26462313	28092597	11237800	25601999	5439668	13715961	5447779	6720664	23775635	22922282	14439057	33603112	16310454
Ethyl sulfate	Ethyl sulfate; [M-H]-	Polar	550	158933	112623	280562	229983	119670	239918	148982	40604	200693	275245	158307	293009	137632	242992	288661	187471	278639	161921	283242	143202	172038	112006	178032	199861	96748	198693	159401	49691	51308	176403	106224	186203	159373	162358	166588	100709	174903	136444	178994	180758	178750	234029	142747	241645	171300	323582
Glutaric acid	Glutaric acid; [M-H]-	Polar	551	1644591	2033344	2688512	2040793	1931542	2392497	1280032	803307	1516929	2495879	1302497	1661547	2059946	1585693	1707293	2519555	1818377	1788837	3755368	1810198	2236961	2709698	2982292	2250413	2385915	2864444	1031749	1298670	1964259	1657177	955135	2166378	1748721	891758	2587025	1327128	1309899	1643072	1405467	1448334	1460824	1616148	1983086	1180532	1566761	1896441
Glyceraldehyde	Glyceraldehyde; [M-H]-	Polar	552	20509645	4761299	16526105	13432788	14086124	12461081	5570032	6882170	8792058	14132998	9833134	11600107	7395746	11169624	9377195	8689976	11765636	9526521	9928361	8928224	12656514	12939895	7452341	18937536	13513737	9234592	5299900	9910763	8164064	12039114	10117676	11338436	15420302	6239131	11299118	7392806	10858459	11195792	8681138	12795469	10358924	13321074	11342986	14843607	12060037	13221188
Glycoursodeoxycholic acid	Glycoursodeoxycholic acid; [M-H]-	Polar	553	1377334	1130315	229123	1291103	1422129	687862	792775	253155	1042156	1447743	1134701	43737	819225	768394	307595	1099699	219335	330654	2010060	171709	1670680	138266	578812	768549	142264	41973	43875	22709	31748	116023	1024464	586989	104536	273992	32935	39537	2187681	1823441	2671592	3408955	1220563	2488160	650508	1596960	66930	2537719
Hex-1-phosphate	Hex-1-phosphate; [M-H]-	Polar	554	229571	149068	251841	235730	176193	172221	154739	148033	220551	196794	140046	207612	70971	85395	97723	219348	119794	116403	224761	174942	141272	158532	307904	163937	129093	97162	112081	111306	100150	145538	187624	143938	143859	119556	206376	200126	113371	210920	129118	207175	201889	174447	224912	181938	157170	180194
Hex-6-phosphate (1)	Hex-6-phosphate (1); [M-H]-	Polar	555	221635	51913	161572	194232	184417	162205	123510	70314	199027	168324	124737	153239	53669	69807	54456	170804	95004	93341	179025	119182	133152	78020	214473	98677	118189	131914	90324	102876	83818	173625	92073	134733	98543	74972	104049	127208	113538	235417	137650	221681	195040	204193	171926	166870	162403	206810
Hex-6-phosphate (2)	Hex-6-phosphate (2); [M-H]-	Polar	556	482291	254930	641772	469853	445520	456967	371627	395578	711473	534747	315771	668459	103761	114644	168750	495233	158333	352836	604025	431262	261931	342669	676729	272862	335389	230227	220150	308608	289598	394616	224361	386420	157826	248953	339612	462937	292031	449010	316276	458663	450595	411289	419330	475300	435568	438270
Phe-Leu	Phe-Leu; [M-H]-	Polar	557	34363	223025	68086	18441	19806	36275	23494	157973	24526	35593	16318	37613	26206	56812	101991	22448	88023	43638	19272	16238	15575	13802	14681	65361	28163	39472	18020	102485	162205	30368	43765	55082	37473	180937	49950	28048	40228	19601	31462	67619	17975	31435	34823	27776	76333	36733
Phosphoric acid	Phosphoric acid; [M-H]-	Polar	558	837530	133005930	2713656	2106231	3788477	966085	6309851	117361659	2199579	36310036	1009579	21761218	2340779	55948340	100176427	1099221	43680709	27269342	5330688	2990880	7819333	4965942	2824147	83209643	50985293	6708602	2558693	72052698	103831504	7999304	1407443	45825691	13300097	121098114	45479037	9277630	9648186	15471439	907099	42297856	3707736	2323382	20790276	1576889	21796241	7566065
Pyridoxal	Pyridoxal; [M-H]-	Polar	559	130827	190593	136376	127494	122125	119230	74710	137819	104141	160899	84483	162927	110893	165089	243498	101925	196948	107779	134159	133056	113921	116040	120008	192941	73754	119544	60969	165138	153281	85865	83612	105079	172628	177845	166045	126401	121734	84656	80017	129892	94162	141465	126008	94057	119525	136709
Ribose 1-phosphate	Ribose 1-phosphate; [M-H]-	Polar	560	771405	605012	456354	548831	536162	625180	597701	690561	591622	759490	608487	704809	745021	685527	628512	841505	708766	615061	650283	642437	569602	943953	1056886	578214	699833	524948	431857	645178	653338	564196	831357	719678	624507	491355	845689	837943	725058	431807	667800	739156	588285	468134	762142	653721	944280	699693
Ribose	Ribose; [M-H]-	Polar	561	241436	442261	238828	242880	343757	156748	235549	248573	318205	359714	211016	247349	375057	277592	373633	195668	408149	268719	403234	195485	257884	218257	117409	385562	257818	343083	220555	513321	433960	297841	11510	198288	223070	299491	286741	211277	364287	259597	218972	108971	325669	297821	251008	235626	296444	298411
Taurocholic acid (isomer-like) (1)	Taurocholic acid (isomer-like) (1); [M-H]-	Polar	562	982636	361969	2753192	791321	1794778	1873113	471321	361532	383454	891704	809071	1595484	939242	568749	738134	309338	483207	880303	599931	828537	358441	2427840	1226581	1764094	2122898	3621704	635464	1733692	2205918	211048	472655	782512	1612306	2726417	3211051	2198521	1501536	628763	1608138	187751	184911	1120130	1978531	336036	1717650	869847
Taurocholic acid (isomer-like) (2)	Taurocholic acid (isomer-like) (2); [M-H]-	Polar	563	1669373	1540138	2278321	1514899	2300838	2230910	1397287	1491256	2138943	1586215	1452381	1324859	3190714	2481216	898850	1401823	1641366	899498	2280221	3251952	1071554	1540162	1355409	2172679	1242824	2262277	1046165	1083831	1280230	859146	1620436	1717967	3471404	4009572	1682343	1259678	2768995	3601581	3475056	1333706	948938	2887252	4962197	1299458	2578141	3322268
Taurocholic acid	Taurocholic acid; [M-H]-	Polar	564	2895728	3279245	7142985	2056646	3345869	3787222	3056734	4889403	4123309	2794502	1411200	4793939	6646889	6564825	2763355	2979719	3373877	2986585	4616894	6585066	3589204	5796690	3162732	3718984	4432310	7298052	2949568	3377829	3451645	2558293	4138715	3904972	7425244	13757837	6118103	3113796	8330149	8438061	7349439	3877941	3666768	5198410	9485529	3482218	10750483	6641890
Tetrasaccharide	Tetrasaccharide; [M-H]-	Polar	565	216411	55062	200441	454972	245606	289986	230018	15692	176810	123930	103524	102501	5657	79699	34763	91919	53251	122098	130380	120889	263872	90469	305071	43858	312733	282075	276180	192459	40023	203223	116471	85608	78249	50302	136062	195938	147211	282613	119831	155680	228678	145683	208664	162005	100676	108858
Uridine 5'-diphospho-N-acetylglucosamine	Uridine 5'-diphospho-N-acetylglucosamine; [M-H]-	Polar	566	250337	32667	576509	157100	348524	332083	181388	131968	462406	236086	317052	350270	291632	99255	102365	418542	238174	235854	455753	357506	179846	186268	168729	59926	166040	378146	40904	68405	103990	276514	115397	207464	33569	906	47193	11499	218692	175116	320023	80015	201881	96284	33790	162365	421724	272992
Uridine 5'-diphosphoglucose	Uridine 5'-diphosphoglucose; [M-H]-	Polar	567	86633	52813	241227	36041	354250	315158	288801	273102	486958	198265	307740	461237	294365	180996	118322	119764	121281	176107	226710	117984	81489	103870	128853	49761	202561	246507	61255	204767	130294	201443	70068	215163	39147	20337	41531	7353	213031	134151	313988	119121	165456	134271	35455	347934	480630	252914
Uridine 5'-monophosphate	Uridine 5'-monophosphate; [M-H]-	Polar	568	157740	336269	356753	89770	206587	315863	214034	410606	208378	197953	133300	229074	156885	113202	167334	337433	141940	258974	262359	363362	118248	298022	145082	120074	259982	293207	19467	137274	395984	120093	47708	281003	14703	92939	83930	11923	235651	35355	165832	123828	67775	53179	40688	83337	307173	174500
Xylitol	Xylitol; [M-H]-	Polar	569	304352	129992	311273	207307	307078	118011	85996	115993	243869	505465	220660	257755	164879	163050	301635	122268	328185	107398	188276	91237	152017	137755	197788	526968	277502	169505	48052	170920	124131	130998	87650	120236	283846	108616	117939	106022	160371	255058	120113	192384	136316	211623	154947	149716	231014	241696
myo-Inositol	myo-Inositol; [M-H]-	Polar	570	281915	99329	259683	174190	282358	190452	153724	110219	221079	223405	242843	211029	261617	194889	150997	243564	282008	169340	275432	217675	168957	219694	287796	198369	200081	322298	143637	209798	127893	235398	173529	208599	307899	119539	163334	179928	188255	235611	197397	228661	183971	252731	194306	286622	266676	312818
5-Aminovaleric acid	5-Aminovaleric acid; [M+H]+	Polar	571	9020062	7632207	8311194	11037181	14235761	10283008	10505358	8241359	7713898	13254094	8186947	11097581	10662564	8768977	7346924	8701102	16335843	8160319	10813782	6574781	6168924	5704503	11699403	9371238	7615742	9138435	7953397	9411345	8813606	10904497	8714341	11860663	14367564	6742387	10674642	6172950	6965827	8335620	10592883	11160787	7986598	10719098	7129197	10858091	8769389	9387569
Acetylcholine	Acetylcholine; [M]+	Polar	572	17615109	19764488	16397985	9097296	20769017	12039115	12413216	17751744	17307270	21139598	15816445	21463064	23834982	21442600	12168282	12660628	21994928	14335139	17355303	16147803	21182636	15884317	20967000	17445871	10681802	10934249	7741433	16326431	10708374	12890557	8938786	11469936	15847415	12338304	12553881	13420740	17492985	10386546	12798294	15420718	9402571	19324553	16896507	11717113	16361494	12648141
Phenylacetylglutamine	Phenylacetylglutamine; [M+H]+	Polar	573	3136509	2230950	1931880	2322295	3608851	2298892	1623229	1490279	2691956	3279079	2853067	2717706	3297695	3557913	2948241	2623652	4107266	1900641	3448273	1888443	2656080	1585866	3414400	3607195	2781003	2785680	1234972	2756075	1955812	3484155	2150260	2985476	3462749	2847678	3071468	2879534	3975523	2655602	2805413	2997485	3340081	4224272	2855081	3019831	3012047	4386274
Urea	Urea; [M+H]+	Polar	574	48930798	62399408	53227096	56306063	62492928	74168565	51750454	57963825	61782920	67456433	43307703	48978992	47825753	70090863	56478461	60930879	88687357	48041219	79087966	43224539	72787726	40122772	47561351	59174883	37563477	58245621	42874133	39349391	58915944	44813538	38470952	54634843	47636851	46828240	48245804	46090792	57292649	55923131	52306555	68818992	49253210	56644190	42667742	53358099	41328705	64933395
(6S)-5-Methyltetrahydrofolic acid	(6S)-5-Methyltetrahydrofolic acid; [M+H]+	Polar	575	389845	1513101	1510747	2241073	3642244	1459005	2615964	1930035	3792292	2644379	3927261	711337	3357133	450829	2595420	2622343	6082887	1275564	3329275	464650	1203785	533905	2740539	3015676	2190360	2672586	1459060	5396028	3082373	5779741	662845	4399118	7714513	4189252	3050356	3409756	1119262	6614165	1214693	5408078	5454060	3028571	1914976	2107818	1799072	5630591
1,3-Dicyclohexylurea	1-3-Dicyclohexylurea; [M+H]+	Polar	576	112360	74206	111224	100724	107858	194803	3610608	159556	774764	316674	5078918	136519	121225	166569	127691	139592	157155	129577	121377	160245	560199	93795	131145	146555	337381	120721	123960	108658	104383	122273	85222	131547	84582	96167	75620	78366	99206	143122	78267	114276	109162	103392	96647	112598	120560	269504
2'-Deoxyguanosine 5'-monophosphate	2'-Deoxyguanosine 5'-monophosphate; [M+H]+	Polar	577	24821990	30021476	122499853	4410970	43939782	58756120	58871389	63377103	44451777	28866261	14819056	50780208	29094618	6142460	14295427	40774639	5666260	57780993	46802067	107371165	7558347	66641238	3670009	16152796	63752558	64925708	5198677	25209605	118637753	26696200	1883491	54532831	802311	856563	13819834	909767	27225548	895307	33593408	2079708	5706857	2722006	2452454	6944627	60823708	42387265
3-Formylindole	3-Formylindole; [M+H]+	Polar	578	1481676	872035	1657589	1057660	1426435	1453832	1049130	956095	1323315	1557363	1249493	1197814	1192020	1205976	1156976	799151	1612304	817132	1209641	1217472	811782	1029787	1304978	1502611	1034073	1351668	919774	1174516	852680	1291310	1214785	963823	1888477	1023728	1311868	883604	1581131	1186373	1218437	1427586	1322410	1384149	1038963	1367916	1657195	1715761
4-Imidazoleacrylic acid	4-Imidazoleacrylic acid; [M+H]+	Polar	579	719717	386835	1395028	468778	284258	1060840	953053	477648	829084	479179	691434	688289	743904	757747	610869	536996	9943333	579641	1268807	260112	432718	1048498	814241	414921	423855	509663	18695867	381926	762626	2969167	1256182	864992	843671	260573	382622	207524	297393	295304	2401691	314980	388205	245844	827975	389771	408385	440643
5'-Methylthioadenosine	5'-Methylthioadenosine; [M+H]+	Polar	580	3263136	1557966	5160003	3748856	3694499	4893530	4317974	948459	4970323	1273825	1062726	2039471	1548339	1057528	467993	1556539	3100822	1497936	3553834	2078679	2567459	692828	2101639	484631	1277345	2380835	6023903	936523	798635	3101404	1323298	1404165	3009743	376660	847032	232277	1111850	1610206	5116367	2774333	5219579	1733090	1112712	3768662	2150051	5662353
7,8-Dihydrobiopterin	7-8-Dihydrobiopterin; [M+H]+	Polar	581	1455120	2107930	1861023	932884	1500945	1092375	742806	1776171	993506	1871196	1061422	1691481	1281912	1831459	3016886	1087647	2248783	1345426	1528702	1520585	1110790	1223866	1334202	2646087	1236185	1436035	771819	3015079	3488634	1373434	1122613	1919229	1173167	2221631	2899265	1518312	1523204	1137388	1128822	1391329	1043201	1306647	1401689	1315724	1446841	1605850
Adenosine 5'-diphosphate	Adenosine 5'-diphosphate; [M+H]+	Polar	582	251405	1768863	584090	139776	341573	200873	353866	1349576	262318	2029774	281661	318144	428493	1050525	1610648	509069	1007713	822296	347522	352561	297746	279838	212593	1784391	996873	4349319	1850676	3715513	3119728	3693414	193514	2045904	1250820	1417661	6433343	1644867	298317	2002642	929134	821874	824112	505495	378831	209356	514916	812706
Ala-Leu	Ala-Leu; [M+H]+	Polar	583	2358605	5127947	2645929	1347490	1644761	1261187	967991	3857106	1214466	3958886	2251927	2902902	1547676	2741665	4257886	2139191	3001422	2319805	1607864	2684052	1731126	2208418	1636493	3756642	2440895	1169481	344874	2510365	2596562	1829215	1044066	3010698	2195406	3559973	1985533	2069536	2602869	1888009	1287057	2393960	1643331	1623343	1324541	1742549	2206988	1470801
Ala-Val	Ala-Val; [M+H]+	Polar	584	2707714	3750214	3624257	1729965	2461081	2537485	1480875	3909432	2365787	4088941	2721003	3248755	2228973	3222590	4997695	2354365	3800525	2652412	2229124	3248589	1997804	2330989	2238741	4026453	2905269	2169050	741808	2317880	3497216	2463542	2072470	3686629	2878679	4171123	2744940	2065242	3287921	2250624	2203478	3223839	2751085	2198180	1994786	3091634	4054990	2618341
Asn-Leu	Asn-Leu; [M+H]+	Polar	585	605915	1368688	1281184	476438	828710	889955	488753	1310552	735985	1115533	527006	774289	467109	785125	1066122	619574	1356652	849774	736113	805304	402608	470054	534223	1604562	1006726	625516	177238	1227999	1382373	995966	515107	1065212	1110344	1434877	1036115	688245	834619	600827	594681	1152011	811010	774046	792984	677964	1204358	962558
Cysteine-glutathione disulfide	Cysteine-glutathione disulfide; [M+H]+	Polar	586	11530135	10785182	8950244	13973411	16020573	17229976	35720610	9023987	16041449	17177645	24844190	16338209	51293604	14517390	11683440	18807726	14844640	20708676	23085283	6657336	7856148	17752973	18613351	11304478	7211415	23661846	13220528	9192160	6620444	15298672	12836778	11396333	28044101	4249825	11448219	14913169	9778697	10460721	14825799	8289138	13636751	12241625	9824455	9330259	13798055	20534999
Epigallocatechin	Epigallocatechin; [M+H]+	Polar	587	719852521	441236719	914248613	536286913	800158415	753261421	580294246	412016057	774412075	760487197	545873201	546004809	558770307	509133777	429929072	549145923	615997752	484032911	625744115	653057202	656979325	563670225	582513323	531336050	514784563	663667369	439279947	481441048	590391574	637288704	390669737	524274781	566863813	407335248	776903130	371955485	576225743	571480791	645009820	619361410	722789733	792785553	521050005	705830443	735941920	809611693
Equol	Equol; [M+H]+	Polar	588	386242	385721	977740	340767	910999	717946	362723	696723	315942	580124	216555	663088	303711	384895	193074	864844	714528	323514	1312414	400136	573011	484574	941845	424596	519860	344391	336322	501914	405002	752738	583309	316922	1196449	416910	735117	204140	460350	191769	803352	1351233	229406	494158	809320	861525	1205048	155775
Glu-Leu	Glu-Leu; [M+H]+	Polar	589	1309509	1943465	1596493	785107	1075119	707069	459905	1587131	964347	2397932	1021222	1235784	665031	1221515	2011186	979719	1464596	1226453	805657	1213903	1016537	785513	898164	1951320	1345262	713055	88060	1097529	1157079	1111543	403203	1340616	1018849	1594758	740303	792840	1181674	737098	744408	1154424	731671	1157260	732255	826622	1165608	843250
Glu-Val-Arg	Glu-Val-Arg; [M+H]+	Polar	590	3261199	1642299	1220530	1394018	3338210	1776093	1703307	1636212	1280570	2156943	2328906	1183385	2587012	2661290	2305942	1414004	3155208	1178111	2036743	535904	1294458	554578	1379017	1913018	673826	2239312	2308529	1910239	1664993	2130816	1637601	1389637	4287089	1776966	806008	1258354	1829649	4093979	860077	2327612	2795645	3687048	875575	3069531	1747467	2748829
Gly-Met	Gly-Met; [M+H]+	Polar	593	1663779	1546335	2679777	762737	1224031	1347539	495527	1786086	910528	2294936	1374145	2110746	1186445	1636443	2348249	1465434	2050549	1778527	1518529	2177914	1239344	1871087	1191792	2290846	1732007	1345734	111148	1004569	1909587	1446149	955357	1977381	1160763	1468266	1807200	759341	2022088	399347	736433	957004	278793	825814	1305252	958355	1989932	530402
Gly-Phe	Gly-Phe; [M+H]+	Polar	594	2557056	3971704	2498110	2039406	2712593	1790353	1579255	2443098	2180594	3722738	2273542	2135413	2157209	2942170	3982702	1858741	4173550	1854524	2219951	1731452	2023724	1475703	2244911	3414788	1622204	1824854	429178	2044922	2216378	2197161	1243810	2251689	4203108	3313636	1595949	2402849	2199000	2966527	1576954	3359843	1929984	2295973	1456726	2163616	2334180	2242226
Gly-Tyr	Gly-Tyr; [M+H]+	Polar	595	1108623	2015105	855632	937875	1281809	663525	745782	1133412	908759	1583730	1031881	887753	995609	1527288	1927981	768317	2035048	687303	877514	640674	908134	654132	1039203	1864873	728550	783843	238532	1306938	1133367	854676	619366	1014412	2552782	2093088	886230	1239689	788748	1738071	653427	1608417	889148	1081221	681653	957781	994589	980193
Ile-Ala	Ile-Ala; [M+H]+	Polar	596	999546	1624501	1223501	608991	788851	654426	227479	1660840	394015	1759882	1096286	1119226	440990	1056554	1640392	673590	1476964	894870	678387	1189527	820579	885006	703730	1618215	981738	511973	12540	780285	1188322	827581	406522	881732	885964	1527540	662166	700292	1332523	655115	490298	904251	392424	889958	748127	607415	1144448	472282
Ile-Gln	Ile-Gln; [M+H]+	Polar	597	1657280	1566809	1991809	777889	1418975	1365543	591717	1787387	1385944	2254511	1270746	1766549	966678	1652521	2144827	1358498	2233945	1533109	1176323	1805301	1179423	1520970	1287958	2111829	1148941	1031181	182879	1100025	1313764	1310514	938294	1534702	1204104	1652714	1427152	903384	2328596	668078	1050221	1077119	736032	1075780	1064519	1248184	2002997	1282480
Ile-Ile	Ile-Ile; [M+H]+	Polar	598	848795	1431594	1112785	393708	587699	623942	396255	1107424	548285	1186191	769152	904816	506534	809580	1184898	724629	1036294	745154	551440	1044804	677869	734968	533322	1166154	779018	490634	140056	986602	1007493	726764	337729	1036804	652298	961775	655848	603341	906359	543763	469127	714393	518228	553306	411069	522314	795030	519086
Ile-Pro	Ile-Pro; [M+H]+	Polar	599	9990042	2393366	7233956	5248132	5427541	6673063	1725134	3187627	3259443	9246735	8604590	7283900	6268963	6424104	6086661	6923119	3735467	5252930	5072833	8447428	8353870	7753336	7621372	5610281	5841308	948192	190245	2927712	3760391	2108445	5717622	7256142	3586113	6277301	2381015	6508831	8366807	3954665	6517726	4550791	3088280	10692917	6787311	11076279	8397886	4057505
Ile-Val	Ile-Val; [M+H]+	Polar	600	767475	1386223	741145	292250	513391	393087	166692	1048132	305825	1259341	636086	707501	344381	718948	1174293	520206	907864	633027	344344	862003	473879	587318	427858	1132738	650421	334520	56083	689545	818877	519756	231422	797474	430296	965426	504119	452547	800134	274911	250868	380324	204329	338784	269845	291494	572786	264917
Lumichrome	Lumichrome; [M+H]+	Polar	601	1505338	1683629	1627409	1256182	1458790	1189961	1237666	1254371	1241257	1548468	1265559	1138471	1238213	1853997	2026779	924420	2030585	1020849	1011445	981770	1178495	1087786	1211864	1771745	1046811	1201613	948198	1446256	1432120	921481	779570	1040029	1709858	1372386	1212614	1233136	779388	856581	758999	1199495	829244	853412	742626	790731	794948	1030378
N-Butylbenzenesulfonamide	N-Butylbenzenesulfonamide; [M+H]+	Polar	602	15504483	4345222	11734618	11886218	16779153	14797445	15745388	3442063	17662316	8798198	14808310	10760396	18866183	10680029	6046280	16872590	8577143	10319601	18217135	16110113	13704999	14689838	13941451	5472629	10593775	15800750	18991047	8826503	9524159	12703893	11072556	10260267	17592556	9773438	9964048	16197302	12670229	14717067	13596158	7891551	15816935	11645491	7479279	15670819	13950195	13371313
N-Fructosyl isoleucine	N-Fructosyl isoleucine; [M+H]+	Polar	603	1786544	399059	1408741	1013356	893084	921565	411366	1018522	808323	1383678	1482393	1332089	864664	2153775	2822627	940673	2394494	923533	921574	2183349	943462	1866002	1112776	5852467	2119889	598405	244633	1786062	912463	1502772	1750898	1065408	2819633	1169135	1265076	1485303	2169168	1717735	1116134	1710992	1307590	2432481	1036985	2048025	3917946	1728362
N-Fructosyl phenylalanine	N-Fructosyl phenylalanine; [M+H]+	Polar	604	529294	158729	525178	326063	412137	274811	99742	421770	257001	450398	308125	427803	222796	753686	1043480	208665	821777	385736	316765	654647	296271	609451	419411	2214731	774243	197222	86986	900077	486518	444031	347850	384393	999469	302968	394460	629618	772664	734435	252877	619088	444339	695552	275424	638921	1142492	545385
N-Methylglutamic acid	N-Methylglutamic acid; [M+H]+	Polar	605	5562843	5805924	9908942	10199364	9375368	5808485	8383418	2964209	6919280	14127919	8922500	11551935	11670111	15755993	9906609	13636591	7914272	10476603	13385164	5190381	8328574	5887835	7353343	9502284	7944107	11147782	4683028	3022635	3666674	3693583	3656938	6122005	10272332	5000103	5770772	3774508	5573724	11889985	8957936	5794788	5761916	10546410	12005330	4216419	7583498	8734739
Phe-Thr	Phe-Thr; [M+H]+	Polar	606	989701	2337142	1158775	642966	902026	611210	388713	1658050	550117	1957401	774199	1097881	612087	1289586	1863360	681338	1541596	797813	649350	884327	756174	883634	664461	1793162	981068	374879	63076	893169	1429633	741049	303781	1122909	1045192	2091305	589145	1083057	888569	934715	442601	1389729	590073	907125	471508	699880	980919	667228
Pro-Pro	Pro-Pro; [M+H]+	Polar	607	1992960	331881	1264813	1564993	1485853	1209599	655145	590500	1120798	1553524	1793326	1209232	1837285	1459076	991371	1080953	909558	847721	1579150	999052	1884990	1098052	2125789	1261275	818558	371387	87804	849693	574168	866634	1264944	1146978	1662448	1105182	780163	1842499	1232126	1579233	1580672	1162614	1148752	2801536	1271772	2454923	1471531	1460572
Pyridoxamine	Pyridoxamine; [M+H]+	Polar	608	997340	5018309	1071280	976273	827300	1051948	1474124	4532966	791766	1970739	1215814	1298105	927667	2049764	5037131	1451684	1922616	1889916	1345889	983317	1169652	799074	1242568	4385783	2662202	1917188	2267457	4184954	5379926	1837187	1692132	2533309	2486354	3915251	3384780	2525380	1115114	2446988	1329612	2197686	1381101	1372354	1216718	1087988	1348503	966065
Riboflavin	Riboflavin; [M+H]+	Polar	609	1923561	1486587	2082431	1186362	1422420	1543175	1074377	1013048	1205779	1969196	1589104	1826292	1871801	2521747	1980948	858350	1884718	854684	1553982	2423570	1546480	2168573	2283614	1932659	1078766	860199	885815	1231067	590225	1696614	2434006	1137391	2162208	2043664	4331272	2982412	2054423	1255042	1176993	2230571	1714373	3036149	4709242	2763454	2608538	1711159
Ser-Ile	Ser-Ile; [M+H]+	Polar	610	1931990	6622314	2013792	1137413	1394941	1233060	930144	4009619	1189824	3474005	1731419	2058915	1273706	2506468	4096134	1516521	2768310	1934970	1328136	1933814	1511873	1613163	1275660	3757544	2219573	975133	313624	2282670	2957811	1725363	840806	2954678	1950521	4381925	1454499	2157153	1805159	1507701	967178	2217433	1114592	1561753	948618	1293216	1716467	1227371
Ser-Phe	Ser-Phe; [M+H]+	Polar	611	749698	1506869	782029	401964	560074	591958	368198	1485390	480895	1334902	665726	802545	493226	991102	1464941	675766	999760	735543	587401	734874	574724	502491	442198	1285424	804942	442734	199312	996584	1143290	676041	357683	1035859	708367	1013204	617421	729183	592855	452711	408151	794992	357929	447259	333864	457984	571272	427078
Ser-Tyr	Ser-Tyr; [M+H]+	Polar	612	1661014	2916544	2479140	880807	1287616	1320920	781938	3709795	1048079	2575741	1289738	2479061	1158516	2403263	3842111	1370246	2230930	2121470	1085734	2421397	1194422	1976159	981234	2511957	2208401	959292	265769	1536417	3201895	1629846	1087251	3626583	1458990	2807860	1742760	1301489	2015178	864511	954497	1981414	979821	1241331	1179935	1278576	2197419	1313834
Ser-Val	Ser-Val; [M+H]+	Polar	613	1661466	2136063	1787486	974951	1160588	1004456	605752	1958621	1029414	2765234	1360966	1718696	1072009	1781572	3027660	1137588	2463779	1182580	1140746	1340825	1071044	1113352	1216374	2455491	1489636	846013	160653	1157795	1525281	1270943	704019	1866957	1959928	1930846	1119935	1180179	1607400	1016068	755531	1415824	683633	1220963	910684	1015384	1798352	809815
Spermidine	Spermidine; [M+H]+	Polar	614	631873	1033266	1514072	430651	571579	867043	653749	273354	245171	1630776	354734	448279	293062	120628	559166	565835	680483	358048	276169	741745	292749	895347	1131604	1031154	2216090	6827003	4383067	27781336	28847958	2710418	1338745	1967029	1690432	6797143	17135871	3564868	473856	4562668	805972	808342	969998	789076	637791	627671	1122481	1399663
Thr-Tyr	Thr-Tyr; [M+H]+	Polar	615	674192	798288	1360350	361504	558235	692465	463682	1113905	644711	893945	609772	1157528	577577	727008	895807	705915	924392	989696	694587	938344	488879	675039	384008	839423	848468	713608	150427	709992	1016716	867605	547628	1443401	569302	554715	889731	320164	950658	278324	600632	863798	451199	476745	610351	624809	1114830	724615
Trigonelline	Trigonelline; [M+H]+	Polar	616	36365371	45847501	52911253	48908444	54713291	41834477	46916927	26981549	36930987	43517814	30679589	36736237	22885614	44252276	34873110	38092419	54583889	37561681	36903578	32503493	42335186	32128744	37694501	49214401	31624422	43588220	28107704	40993773	34692807	36069072	23686502	46973841	42286911	29180603	50523329	29976310	28211081	25377496	31031014	37627502	29841263	41781014	33773650	37858387	48931691	39855685
Tyr-Gly	Tyr-Gly; [M+H]+	Polar	617	780179	1388290	778797	460250	649205	470740	382124	1045068	578904	1326000	850863	715873	545235	948763	1372204	629100	1074599	580637	503917	748519	603173	524865	558051	1198858	757181	425938	129499	753128	852469	679977	292610	888367	1129896	1179398	429515	935989	590975	1004662	331623	1088277	463879	658472	357575	497902	686325	454505
Tyr-Thr	Tyr-Thr; [M+H]+	Polar	618	1108358	1509260	711702	686703	1138279	459326	406938	1024592	664900	1396763	602017	614410	597275	1105563	972090	601531	1444788	691369	659136	519225	589021	564169	691281	1488126	815493	314597	34144	915903	920498	687335	274525	730549	1033679	1148607	398835	724535	620762	977278	447551	1173504	623997	1153880	394887	537095	646545	687611
Tyr-Val	Tyr-Val; [M+H]+	Polar	619	631881	974142	667056	246121	439802	395157	215789	914732	277529	931582	518784	694085	365372	510405	885086	452484	804288	596357	420694	684170	337854	501299	396891	775333	480716	438696	1868130	544978	662182	519517	242863	588534	453632	587117	524127	820507	680672	296330	247330	352510	245644	279880	254305	353040	573899	306967
Val-Glu	Val-Glu; [M+H]+	Polar	620	1580016	2170065	1427903	908660	1459083	981086	689770	1899324	988562	2360061	1781185	2363259	1434938	1790408	3090435	1334667	2452368	1284275	1255784	1897887	1027543	1845101	1498118	2525788	1170260	786642	226691	1222884	1297119	1269564	1139679	1849123	2077298	2381642	1208070	1461170	2298698	1063204	1026749	1088588	1056098	1269706	1099101	1479992	1837421	1263852
Val-Phe	Val-Phe; [M+H]+	Polar	621	1600477	2704766	2988313	836194	1461925	1687499	1003561	2275542	1474907	2259753	1125950	1869014	1030282	1452280	2355067	1293895	2570218	1370674	1435205	2139425	961668	1217676	1017411	2567238	1457139	1344128	512617	2240306	2552758	1801204	1054070	2348418	1950064	2283832	2132253	1496188	1966112	1476231	1887645	3051152	2044515	2009042	1498637	2060536	2631821	2552855
Val-Thr	Val-Thr; [M+H]+	Polar	622	7775046	7688216	10059548	2781116	3768157	4821253	1113087	11032517	1879715	12287680	6409266	13063010	2285863	9572469	12705881	5013767	6246757	8437954	2592750	15361947	5369483	11470719	7310471	10041859	6393648	1548599	416681	3387552	4982192	5902076	3293518	10954757	2355467	11045963	7109007	4414513	9736733	1878906	1376066	2830040	1397273	2699171	3419029	3927104	6229345	1539272
Val-Val	Val-Val; [M+H]+	Polar	623	2958992	4712848	3398443	1626221	2222310	2775467	1254171	2833736	2488356	3613943	2428247	2701796	2222038	3343169	4428106	2299156	3519411	2334363	2352515	2942637	2184960	2316540	1923246	4185520	2723942	2409243	847781	3381024	3710562	3041557	2262299	3491208	3251278	4792217	2978914	2357246	3751224	1963466	1872157	2737979	2029277	2460423	2173677	2596705	3618271	2440474
gamma-Glutamylleucine	gamma-Glutamylleucine; [M+H]+	Polar	624	5671118	3239171	5779790	3033102	4400726	4035785	3887003	2516690	4039181	3366778	3246123	2747487	4975341	3230748	3082372	2804803	3747042	2948288	4141423	4021177	2807286	3416679	3216476	4325841	4434678	3625207	2532587	2526659	3404095	4222848	3401346	4539379	6537310	2718161	3599901	2089804	4202698	4163052	2509952	3278072	2900058	3458992	3565660	3209795	5339375	3865045
2-Hydroxybutyric acid	2-Hydroxybutyric acid; [M-H]-	Polar	625	2759387	3138312	7039772	3289388	4539091	4832076	2244094	2103364	3089693	5943630	3329232	3503199	4375528	4066118	4213870	5105727	10441614	1829246	7327923	4277211	4351310	3350783	4569419	5507284	2076730	3806118	3397478	2455875	2282222	4285991	4609406	4154797	4881291	3494609	4234293	1928901	4077265	2469686	5595596	3311308	3100037	4441102	2827029	3175801	2600904	4003898
3-Hydroxybutyric acid	3-Hydroxybutyric acid; [M-H]-	Polar	626	3162388	4335504	5564851	4943749	5331013	4067637	3432185	1714133	3709560	3750494	2580342	3354291	3969058	3115178	3815097	5210269	4467819	1329153	5068328	2807021	2679077	3094798	2989100	4863613	2799293	3721712	4023573	3453982	2373391	4189756	3010919	3976507	7011625	3983849	4558930	2081980	2616268	4375400	3361919	3548175	4774164	3812031	3404521	4450009	2551366	4081398
3-Hydroxyisobutyric acid	3-Hydroxyisobutyric acid; [M-H]-	Polar	627	452029	565342	896164	564339	656169	733900	352780	420883	524459	583568	406734	407127	421169	507645	474046	627060	882257	366077	673372	520185	489866	524848	493087	646701	549224	755868	592983	540494	656791	646173	482547	565532	663467	430682	621440	323916	512151	658219	454526	495341	506888	499429	465541	584818	341940	428193
Citric acid	Citric acid; [M-H]-	Polar	628	326513	19165086	722817	123836	203402	380450	678962	22503991	88024	1262054	218946	1163930	356145	1466797	9951006	505424	960820	1480002	261697	582038	261588	1164306	148108	4813855	3386646	1339385	497945	7621632	30454227	2378733	516857	5159942	309957	23671891	10001445	388895	820779	342081	695815	428807	112595	394338	729624	271262	688425	217464
Fumaric acid	Fumaric acid; [M-H]-	Polar	629	5321199	3302030	9800197	7620542	6304522	8312806	4667747	3283844	5916326	6040345	4949748	5071170	1886180	5252702	6406935	6584015	8185036	4480548	6781251	2890518	1986478	2594146	5727241	7525338	5885537	16729256	7138890	9704311	7690975	8566422	4871071	6009631	8187830	3292599	13047330	5243308	3164088	7021909	7827930	5575415	6304008	4913642	9376374	4387779	6019141	7029047
Lactic acid	Lactic acid; [M-H]-	Polar	630	329254397	190122632	360053153	350851782	340235291	441785860	284135178	202567869	323996781	359123256	357023449	288438171	303359448	317322917	339878262	336541645	378840972	247738535	342352542	365516877	335004126	270861127	303792433	319055413	361874307	420572318	433010556	289374392	279956127	399142432	372433944	363717550	342554670	274401102	300332599	241272444	341869309	348494108	346846980	335762606	322824281	334413981	282276923	397561622	278541571	406850182
Malic acid	Malic acid; [M-H]-	Polar	631	101351636	23168159	142031561	155165263	89696346	105500733	78405287	32587124	76988830	120242865	83124692	89918711	29550189	99929341	70623415	120920062	129977140	92455455	109029783	49640024	36209773	51397311	98995655	101660083	86698943	134959325	90348432	68464783	50104902	89935591	45818865	57039118	120507847	23287418	101834645	71172613	35790103	97599988	99611865	92348519	100359695	72014753	115020472	66317291	80730961	93040930
Malonic acid	Malonic acid; [M-H]-	Polar	632	845482	57660	576716	1019318	400373	511946	81810	164404	108088	709482	443763	285609	116672	363537	298162	604925	344942	573970	319639	236822	281157	323784	720518	499372	644830	127902	73004	137181	283941	255514	169946	185865	169573	66408	241954	288440	241581	314514	274387	474846	69635	464831	241415	368468	355658	112945
Methylmalonic acid	Methylmalonic acid; [M-H]-	Polar	633	120945	100349	441898	846849	162498	117553	69335	71353	184081	131044	127815	137180	82104	227989	121555	220858	267661	99809	195483	122421	86136	125316	2324510	204664	1670329	94471	91340	183318	285311	262605	67021	98775	182384	945030	332141	88210	102814	419917	135115	115082	139152	153179	2419956	73726	95182	118439
Pyruvic acid	Pyruvic acid; [M-H]-	Polar	634	3853866	3403677	3308457	2828549	4068895	2661344	2095080	3351799	3132578	3950820	3100983	2814174	1911867	3970665	3720278	3118982	8081758	2508833	2747134	1802385	5057070	1372327	3024322	3556975	2402765	3030021	2327443	2641268	4426264	3562051	2758826	3461828	4180283	2707759	2880698	1151060	5301558	1931526	2048308	5113276	3013006	3017103	2655185	2322949	2512390	2624539
Succinic acid	Succinic acid; [M-H]-	Polar	635	30925421	4857033	35649504	9326423	9597929	24056304	1358125	7219915	8599794	34485203	9585489	37667676	8239340	34346497	32840388	23133444	8426869	25484721	13562317	33139833	6485693	41348380	11366817	37399188	28090211	4456247	5381919	18478391	8679139	10150170	25230356	17206606	5067617	27755537	27829904	10281309	26130172	5035515	11213026	4964242	5037533	22133046	21043969	12454691	30749051	14463364
alpha-Hydroxyglutaric acid	alpha-Hydroxyglutaric acid; [M-H]-	Polar	636	596678	1188274	1120881	811638	976009	823269	437815	789582	547342	772996	526288	530133	630589	1075238	1148854	651151	1401573	597377	878376	638768	543963	597421	831237	1039825	691372	688475	347405	685571	718750	748546	405192	782268	711050	756115	728980	498255	546579	612673	470783	788706	503406	949716	692040	520414	454501	621731
alpha-Ketoglutaric acid	alpha-Ketoglutaric acid; [M-H]-	Polar	637	325850	312814	1303223	475007	1193875	884189	924866	407315	1036201	389643	460680	438718	536394	342068	410187	360897	799691	406300	959706	334519	239235	263110	431551	509440	462033	1806588	1353404	687326	558465	1045045	239499	495942	1449343	385741	617172	292128	647854	574925	846287	710024	592214	375086	545601	733272	1015536	1195595
(3-Phenylpropionyl)glycine	(3-Phenylpropionyl)glycine; [M-H]-	Polar	638	266862	155179	264131	197778	282847	264106	213758	160491	306572	266233	289068	364894	247145	263680	345622	279501	355058	128258	315597	253094	222439	217812	207269	376479	166944	134447	144307	193924	116499	157026	234310	333096	363824	254156	183768	144609	406539	174950	276943	326999	313010	321596	282610	320147	299028	726513
2,2-Dimethylglutaric acid	2-2-Dimethylglutaric acid; [M-H]-	Polar	639	204665	290684	473882	319721	309199	236009	115593	88256	159745	238336	207592	252627	227552	117255	225657	324447	133523	182956	322411	380056	277425	902038	603549	463039	231209	190688	68786	260435	97959	221622	111200	180929	636497	179421	561335	182307	284415	273044	323621	195642	134240	158975	311223	149001	185792	241812
2-Phosphoglyceric acid	2-Phosphoglyceric acid; [M-H]-	Polar	640	1098462	2728067	279322	1834883	677642	266599	402300	5115879	256311	7555144	2179919	905332	371003	5707817	10448610	2800199	1421677	2187462	537710	677468	3104703	716589	2054992	6599472	1820415	2340659	2525220	2173219	940638	3061553	971162	2203288	9691308	5000659	4921989	1966655	405863	17304401	604217	2437064	1756598	1871900	1087832	484059	323815	47242
3'-Dephosphocoenzyme A	3'-Dephosphocoenzyme A; [M-H]-	Polar	641	362950	1445425	652847	526570	447281	285830	171320	1406444	690355	893467	249096	631066	562761	463055	1437827	266426	958015	439658	448603	221539	339439	279582	467617	1266277	399067	308345	66310	746251	666240	478699	71582	500409	733676	772784	388502	110436	436590	601144	247632	627907	436171	552680	640162	282359	287956	566195
3-Indoxylsulfate	3-Indoxylsulfate; [M-H]-	Polar	642	842867	220729	364622	504000	439705	482375	975173	273766	762072	1342255	827849	328790	472716	1187220	374723	1447873	534091	275586	1224976	388674	906954	149784	302851	207613	147662	516245	379701	274849	116058	250576	654648	561545	348678	451930	147797	60932	648502	942257	312949	1479971	911519	1017118	143177	961048	407309	916532
3-Phenyllactic acid	3-Phenyllactic acid; [M-H]-	Polar	643	537565	150262	248468	226282	387446	347595	215514	179901	181717	258236	84805	85892	54759	55189	64410	195099	185290	147143	235221	202636	127910	133973	163159	274386	727221	366594	821653	454412	180757	217502	63023	80524	123379	70449	287337	93010	177002	108884	256878	265034	192145	384534	169965	470573	160559	72534
4-Hydroxyphenyllactic acid	4-Hydroxyphenyllactic acid; [M-H]-	Polar	644	974778	599130	1344222	916866	988265	1205399	501339	749820	668433	1101799	633643	754961	780682	891737	953614	871692	1279667	781791	758353	945554	1034870	829427	666953	915230	616858	708658	595203	801075	647665	902991	885216	943661	708267	625362	756030	537049	1022887	575537	808690	1064377	693101	899707	663488	1087063	721051	894788
4-Pyridoxic acid	4-Pyridoxic acid; [M-H]-	Polar	645	1324978	441920	546519	307524	948260	141737	112832	387319	495914	791846	203967	402596	183434	582843	28956	112312	964832	177521	688909	234961	229494	210812	209295	117049	344945	463806	116979	969130	651560	636154	232303	353957	797927	313532	569610	597250	800370	752275	441118	384386	410241	254097	418428	574174	483765	858881
5-Methyltetrahydrofolic acid	5-Methyltetrahydrofolic acid; [M-H]-	Polar	646	123883	237285	263587	363935	544867	264365	334463	278246	583093	557531	622288	145191	529440	96303	413513	453061	989559	202149	592691	105089	251554	102664	444369	632033	362823	388063	205146	710269	422163	829431	152896	631936	1119369	598379	438194	575416	206898	867938	184208	812957	845241	609750	335321	355507	270827	819018
Adenosine 3'-phosphate 5'-phosphosulfate	Adenosine 3'-phosphate 5'-phosphosulfate; [M-H-SO3]-	Polar	647	226495	1218551	436527	137378	230956	148924	341831	905442	182729	1547951	215730	255192	367987	810720	1012040	326419	946904	599855	263831	223318	216472	225054	191535	1270387	715115	3798800	1605738	2626165	1936450	2786689	160114	1516128	1085193	840775	4258607	1109953	240407	1491149	684445	687635	673209	404774	264699	152020	345527	636128
Adenylosuccinic acid	Adenylosuccinic acid; [M-H]-	Polar	648	120588	4767124	593259	47974	63245	54974	116406	2491537	40446	2000804	129305	213163	133244	672781	2431836	306217	665094	880591	127931	109270	58010	180932	66309	2399229	1770367	6502033	363763	4208589	12605624	3090129	82299	2584514	181667	2601726	8347436	384949	151321	386740	630858	282339	87536	85796	231306	23022	287609	247719
Aspartic acid	Aspartic acid; [M-H]-	Polar	649	21286307	13772607	24175564	28645441	28939343	21648396	33952548	22844697	24787954	27553823	26654618	15907435	27867307	35331585	26710310	26475425	36198277	26595508	25205904	9461613	21260684	10720324	21646194	34467412	22186762	38206022	25766950	23058039	27327110	26844044	14049019	20161864	39576374	22858169	34561185	6352514	14995927	43177221	35445497	30775126	37675925	27580370	29965541	14789759	18743159	28231904
Daidzein 4'-sulfate	Daidzein 4'-sulfate; [M-H]-	Polar	650	331842	190440	549395	84489	214083	240524	135397	74067	104549	120254	57017	86771	76942	106571	96512	44831	60034	174470	124171	135931	186129	57097	168012	103616	139934	33936	65277	19586	18270	196804	108202	44270	600	34780	34742	16290	163409	128937	126797	744146	15502	82013	30896	58185	138630	45402
Ethyl-beta-glucuronide	Ethyl-beta-glucuronide; [M-H]-	Polar	651	454378	211477	507494	675075	130309	394185	423006	93696	372862	384634	388237	331061	885616	833238	509069	406974	488714	443623	609568	339893	316792	321442	481877	475821	457264	490418	697257	162640	163620	361051	559730	415459	783516	534656	341144	224502	395164	431521	372185	336990	523820	435143	707815	547163	673892	966088
Flavin adenine dinucleotide	Flavin adenine dinucleotide; [M-H]-	Polar	652	538137	518272	744165	306424	441072	398176	409158	548023	428215	508569	384892	474063	466407	455119	602191	433755	536633	423350	454595	581334	350215	454762	381040	523606	346053	453230	214722	421523	415836	455489	463075	518141	479089	552244	548497	279321	401171	305275	486019	409139	436615	513981	412323	478095	567973	564589
Gly-Leu	Gly-Leu; [M-H]-	Polar	653	721974	1067593	715597	507400	604200	405241	355052	700477	541794	947998	682625	542651	509008	701969	1154151	489116	1064010	496654	500230	458655	550164	431517	531254	942552	432202	455257	62176	520878	629784	577914	286502	594348	1049724	911843	344363	707647	568482	776057	385934	855927	469003	587853	352334	551855	575563	507368
Glycodeoxycholic acid (1)	Glycodeoxycholic acid (1); [M-H]-	Polar	654	4439569	1230317	292274	1292780	1445938	509905	2170246	579571	1829471	7162505	3839856	120213	1137505	843612	1095908	1477546	600230	483172	2260457	74400	6955379	373416	645527	1010996	164043	55355	26099	9887	63729	157904	1527135	1399637	76433	270410	92271	62547	6387747	1333260	1298188	11083802	4951330	2813649	1174140	3701380	84352	1834125
Glycodeoxycholic acid (2)	Glycodeoxycholic acid (2); [M-H]-	Polar	655	9414369	6616747	1713431	7441110	9054995	3623803	6183834	2196850	5351309	10094960	9588169	265704	5789174	3999531	1762387	7136913	1289688	2273862	12864319	1080004	8791809	1025302	4546727	5946330	996601	192469	262621	133265	170456	833634	6433705	3529492	677436	1266419	174156	233232	12851596	12952987	15708935	21892510	7556527	14833508	3331028	10679287	362316	15079537
Guanosine 5'-monophosphate	Guanosine 5'-monophosphate; [M-H]-	Polar	656	1275979	6301379	3080982	542709	1314632	793323	2013630	6146269	1103197	3856840	1918561	3069197	3658374	3383187	5630134	3941648	3069276	5747370	2016428	3191973	1386319	3464139	963779	3428843	5689549	3815868	67631	4367064	9604646	2357415	883875	6869179	169204	2626392	2108189	137863	2147491	178457	2434699	1467494	485944	262517	368977	465857	2639467	1232929
Inosine-5'-monophosphate	Inosine-5'-monophosphate; [M-H]-	Polar	657	1571042	8867731	4250507	791235	1555223	1808673	3130324	7305531	1547767	2762523	1985311	3718129	2952487	3496987	4629765	4781354	2465711	6042706	1917090	4242792	1595615	3526461	614465	2957827	5663474	9417001	17114	5459821	9911856	3486466	715528	5911296	247479	2467293	1832491	87713	2145910	99678	2139880	1460533	444892	352550	329131	445616	3112981	1111353
Kynurenine	Kynurenine; [M-H]-	Polar	658	217273	137182	230260	274620	262478	250793	90419	85653	87538	406947	287438	258676	307597	528028	445239	448109	316882	291401	300465	321589	472654	349293	303273	439775	421517	249192	176005	243153	193979	218323	470262	392279	353008	447035	277369	325765	306632	383994	222310	261285	156213	470739	660461	419538	268959	209575
N-(4-Aminobenzoyl)glutamic acid	N-(4-Aminobenzoyl)glutamic acid; [M-H]-	Polar	659	238166	271730	324595	265822	324085	184922	140845	409007	218010	241996	217758	422596	353013	566811	545338	483868	364354	360564	220224	329559	323719	272607	434401	215522	139936	129514	51539	184516	148886	289619	323155	391691	194950	361021	202949	324768	293169	85602	522445	674316	432602	694598	459720	620864	275772	553977
N-Acetylalanine	N-Acetylalanine; [M-H]-	Polar	660	390043	338667	324389	384350	385577	317301	203153	284307	279372	446263	407308	311090	403497	462787	445927	303054	573709	268174	370911	278288	372017	295511	413180	508030	315993	315286	231915	394110	315007	367665	312650	385402	520338	418969	364763	409606	397858	484835	278578	385027	360190	462208	328084	401388	342106	353367
N-Acetylaspartic acid	N-Acetylaspartic acid; [M-H]-	Polar	661	1197058	2134853	1085502	1305921	3026573	905563	1132202	1378181	4075035	4485257	1834730	1354852	1607459	1232477	1122570	3137177	736181	1468312	2645765	1048388	5331480	2055471	1746655	2446837	1849161	795914	240726	1406187	613821	1188828	281193	618818	1843170	523348	1054856	352853	2144748	1612068	1171217	1233658	1177103	1490083	1672295	1930476	1134668	1475033
N-Acetylglutamic acid	N-Acetylglutamic acid; [M-H]-	Polar	662	2907884	3147777	6415586	2164687	3539906	4408327	1783093	3188199	2997390	3999500	1802269	3480538	2245868	5217059	5456534	3404362	5260070	4103128	4565834	5010941	4070167	3760449	3248497	5825515	4156615	4551046	2254283	2714101	5517713	3240692	2009987	3440906	2312120	2021144	4156804	2965801	3048261	2973658	2963378	3154731	2672438	3566284	4032081	2537627	2868091	3370155
N-Acetylglutamine	N-Acetylglutamine; [M-H]-	Polar	663	1029959	576913	1121459	1207106	1124291	970864	966537	692107	1760772	1082391	1275955	1487557	1194953	1359440	793997	1514316	2091749	827493	1270411	1061192	860787	1197595	953461	794943	924716	764549	905323	745314	552059	778015	858965	832754	1915373	840628	1025065	462799	1354552	927292	1275998	1348165	1380889	1176664	1442212	867852	1377992	1310066
N-Acetylleucine	N-Acetylleucine; [M-H]-	Polar	664	469411	293613	540087	460044	394536	476986	322543	400030	421525	771388	621685	524084	586255	616433	867724	618742	747141	316095	554248	596191	438498	363106	417442	856917	567242	378466	269412	337472	381071	521570	477778	485764	825503	546745	526943	194980	540757	559482	667956	547090	545443	663870	486157	518043	874631	745460
N-Acetylmethionine	N-Acetylmethionine; [M-H]-	Polar	665	1664322	2024561	1178911	770507	663870	861056	236976	1526533	423014	3150080	1522702	1534607	691506	1828643	3594334	1059081	1371608	1176019	568570	2133962	1271161	1963301	981492	2577540	1469665	467832	164174	993468	1753014	1182973	774186	1689763	780735	3537651	1683470	1284041	1515473	521930	309602	642526	576693	1062200	739217	865805	1333367	369574
N-Acetylneuraminic acid	N-Acetylneuraminic acid; [M-H]-	Polar	666	4356636	836914	4766733	2723690	5567256	4890172	3892796	1282718	5906493	7304399	4619130	5282684	6182856	7679739	3305216	3929899	6755447	4148301	4338379	2812137	3680469	2917101	3972963	6160684	2838665	3312622	2406408	2576761	933456	3624029	3856199	4664491	7145550	891318	4723569	2652278	5366635	3452370	4539980	5549632	5102862	4564119	5186759	5354785	5111933	5463428
N-Cinnamoylglycine	N-Cinnamoylglycine; [M-H]-	Polar	667	239163	184724	513961	134284	224960	409365	151443	98105	260426	257439	260516	527963	237177	346028	353402	331708	386290	334141	191860	219509	227197	262340	79589	549318	138910	239640	174854	252994	171539	190599	115039	251857	263337	195583	219634	191049	313375	124831	151832	271985	323773	187033	295457	250309	221776	321898
N-Tigloylglycine	N-Tigloylglycine; [M-H]-	Polar	668	424757	138689	528390	510805	134858	189076	274007	85749	295599	259613	399014	487550	675134	565132	491483	504380	317014	101495	291901	133386	122315	373744	338891	355497	365143	87080	79106	105042	110344	255602	81726	140719	457333	363380	391856	98545	127092	226952	134053	127490	508569	139327	701338	114464	234717	195239
Ophthalmic acid	Ophthalmic acid; [M-H]-	Polar	669	2458286	1547824	4020714	1430512	2403350	2633208	787122	857253	1861962	1792042	495280	722815	2630303	1109068	599370	1537108	2536286	1219695	2227566	2226463	2129030	1437038	1712671	1081113	2199596	1437325	1179724	585746	1865588	1211701	2126887	2084593	3550460	1337977	1162646	716972	1553998	2048028	1010499	1457299	1102062	1597472	1196694	829932	1021946	801289
Pimelic acid	Pimelic acid; [M-H]-	Polar	670	1153509	934841	1574538	798796	934384	1658866	486315	384697	597403	757119	282686	647852	625766	1006588	642701	1443293	1314115	791077	1869807	1506378	1480620	1424207	893675	958121	858607	1320760	962946	484706	1114608	1423489	962451	1587617	1211547	2124782	992104	773401	1036364	790929	851534	1436891	606868	2858988	795373	871190	1101894	1024859
Pyridoxal 5-phosphate	Pyridoxal 5-phosphate; [M-H]-	Polar	671	357211	301556	355453	236026	304375	332501	476221	268122	253359	259476	301985	242557	427166	229954	169262	364442	237877	314946	294234	382285	222226	447488	285939	196944	211072	352200	316093	151166	200064	269129	387929	246520	349155	128077	275238	254679	266340	166147	288412	212306	307490	213541	213101	261874	191156	287483
S-Lactoylglutathione	S-Lactoylglutathione; [M-H]-	Polar	672	246402	373985	221936	121118	103239	122628	50716	169497	40043	120445	74757	78582	44368	65023	55678	87928	88004	71224	70060	75690	110692	62441	118944	106145	57231	840265	62430	1244901	316597	1500677	73190	38631	235746	123674	1259228	50911	113952	550093	77016	114116	33935	120126	73721	111748	134099	91587
Sulfocholic acid	Sulfocholic acid; [M-H]-	Polar	673	499155	527184	486394	389416	706441	449868	321324	740792	578322	710546	414244	228160	716599	473404	215804	614944	65426	211365	965528	35894	112189	215999	578525	573017	39880	30348	24030	122524	62389	67067	490380	233935	388893	197690	65568	147990	489677	193620	1299407	189954	231445	1433693	125466	385642	645009	764248
Taurodeoxycholic acid (1)	Taurodeoxycholic acid (1); [M-H]-	Polar	674	4173710	1771219	3004571	2806819	2738166	1662065	2171622	1180229	2077490	4711553	2852213	849850	3791481	1768202	1557164	1611127	1322408	826012	4512447	751611	2741349	1353122	2314278	3090918	1061760	692125	380853	266040	570844	744974	1412095	2178578	1770171	1668758	1512138	432077	3134978	4691377	2537636	2121305	1327261	7462634	1965774	3413021	743343	5142267
Taurodeoxycholic acid (2)	Taurodeoxycholic acid (2); [M-H]-	Polar	675	6895438	3268855	5890798	3330651	5082744	2803230	5760529	4831986	5292963	10432250	8079761	9427731	8335185	7995630	8013332	6472323	7612524	4834233	11387336	2431085	12957119	8539254	4440531	5705521	3754588	4623166	1764567	2067836	4500814	3396505	6152230	9401976	6562886	7224062	13965178	3456308	22622510	11971297	7355870	11544084	8963348	9076032	8805689	9102282	6304498	8541739
Taurodeoxycholic acid (3)	Taurodeoxycholic acid (3); [M-H]-	Polar	676	10977123	15004870	18608273	13122672	28018419	20724432	11191570	5137568	10359115	11318331	18502048	14844139	25435446	37236910	11651347	20371358	21933531	14451056	19325256	39138754	14055097	23579210	19038438	25098881	10534059	17114509	9576219	12287296	12654559	10153332	17587970	21852728	63760141	42630883	19258340	14230016	25587118	30229270	49187874	22798901	11499553	19292296	27040028	21591082	24630655	30363917
Threonic acid	Threonic acid; [M-H]-	Polar	677	23421284	3285022	37066445	29152497	29997510	47055800	21808543	2746239	16916595	21730752	44805548	22812964	48473672	41991476	22572570	40793912	41103239	23887336	39949611	27457593	21973185	28936360	41862999	25175667	21780178	45576744	39154665	28823758	16746310	19955939	37751236	18121078	26473993	6185127	35971518	23781408	22446068	28963802	36094558	23377996	14214715	27301743	18536021	53431187	35374577	20432140
Uric acid	Uric acid; [M-H]-	Polar	678	26759968	28271826	21047764	20727908	15773328	15628326	29528597	30112608	27576461	43029898	28032459	47814273	22744216	46293662	43820189	41282289	31586100	27785274	32881030	25964970	21111704	25328531	17790163	39801208	33386689	33937535	34934768	25671505	22166525	33648575	33497572	42194300	37092391	32232529	24890212	7739478	48423126	27473378	22019471	20228101	33620533	8934428	20511628	30135855	45593033	29951201
Uridine	Uridine; [M-H]-	Polar	679	36911909	27360790	27710734	36033720	33006620	22927249	21144175	17498476	30806064	29739767	23867555	23494421	37547226	36656360	27913053	22496196	34932556	17613712	28046115	23187073	36347054	21984032	35677220	37585292	22204774	22429545	25010157	24910436	20144342	25850507	33182735	24894229	47384165	30657904	36943316	40686573	35151651	59801178	26268661	44169974	37930544	40910276	45087543	39276842	34144836	39830940
Val-Leu	Val-Leu; [M-H]-	Polar	680	234712	426422	292614	122381	176768	162375	134916	397807	156345	479298	237896	340177	138783	205881	410728	191590	348751	203160	119588	404758	177007	222744	192384	372340	248576	246349	81967	270671	267896	258879	126044	380253	299205	310767	166853	189332	259259	284247	146819	310701	215204	150368	124436	222036	213149	218236
beta-Nicotinamide adenine dinucleotide	beta-Nicotinamide adenine dinucleotide; [M-H]-	Polar	681	963773	924935	2437618	392388	814711	1056192	673596	1123436	867174	1365659	1094962	1704332	2430352	1623997	1286055	2854018	1202261	2426793	1195030	1620927	811936	1334732	616607	626859	788427	1323508	481214	595740	1020969	921336	1282300	1987166	764601	606126	1405584	225111	919108	326436	1014317	743718	309581	494295	662485	599935	1143403	955395
[truncated: 27 more columns]
